# Supplementary material for: diel_models: a python package for systematic integration of day–night cycles into plant genome-scale metabolic models
Source: Bioinform Adv. 2025 Apr 16;5(1):vbaf087. doi: 10.1093/bioadv/vbaf087 (PMC12070391; doi:10.1093/bioadv/vbaf087)
Supplement: vbaf087_Supplementary_Data [file vbaf087_supplementary_data.zip]

Archive with 2 entries (2 files):
- Appendix_DielModels_final.pdf
- SupplementaryData_DielModels.xlsx
