# Supplementary material for: diel_models: a python package for systematic integration of day–night cycles into plant genome-scale metabolic models
Source: Bioinform Adv. 2025 Apr 16;5(1):vbaf087. doi: 10.1093/bioadv/vbaf087 (PMC12070391; doi:10.1093/bioadv/vbaf087)
Supplement: vbaf087_Supplementary_Data [file vbaf087_supplementary_data.zip › SupplementaryData_DielModels.xlsx]

## Sheet: StoragePoolMetabolites
Storage pool metabolites
Glutamine
Glutamate
Asparagine
Alanine
Aspartate
Serine
Threonine
Valine
Lysine
Arginine
Isoleucine
Leucine
Phenylalanine
Tryptophan
Glycine
Methionine
Tyrosine
Histidine
Starch
Glucose
Fructose
Malate
Fumarate
Nitrate
Citrate

## Sheet: SimulatablePlantModels
Model	Simulation with photon objective	Simulation with biomass objective	Multi Tissue	Reference
AraGEM	yes	yes	no	https://doi.org/10.1104/PP.109.148817
Athaliana_cheung_13	yes	no*	no	https://doi.org/10.1111/TPJ.12252
Colza	no	no	no	https://doi.org/10.3389/fpls.2014.00724
Maize_C4_GEM	yes	no*	no	https://doi.org/10.1104/pp.110.166488
Maize_iEB5204	no	no	no	https://doi.org/10.1371/journal.pone.0151722
Maize_Saha	no	yes	no	https://doi.org/10.1371/journal.pone.0021784
Maize_Simons	yes	yes	yes	https://doi.org/10.1104/pp.114.245787
MultiTissueQuercusSuber	yes	yes	yes	https://doi.org/10.1371/journal.pcbi.1011499
Populus_iPop7188	yes	no	no	https://doi.org/10.1111/tpj.14746
Potato	no	yes	no	https://doi.org/10.1186/s12864-018-5192-x
Quercus_suber	yes	yes	no	https://doi.org/10.1101/2021.03.09.434537
Rice _Lakshmanan	no	yes	no	https://doi.org/10.1104/pp.15.01379
Rice_OSI1136	yes	no*	no	https://doi.org/10.3389/fpls.2017.02060
Rice_Poolman	yes	no*	no	https://doi.org/10.1104/pp.113.216762
Sorghum_C4GEM	yes	no*	no	https://doi.org/10.1104/pp.110.166488
Soybean	yes	no*	no	https://doi.org/10.1104/pp.19.00122
SugarCane_C4GEM	yes	no*	no	https://doi.org/10.1104/pp.110.166488
Tomato_2015	yes	yes	no	https://doi.org/10.1111/tpj.13075
Tomato_Sl2183_2022	yes	yes	no	https://doi.org/10.1093/plphys/kiab548
*no biomass reaction present in the original model

## Sheet: ModelsModifications
Model	Modifications
Potato	It was necessary to process the model in MATLAB
Populus	Remove duplicate names (reactions, metabolites) in upper and lower case
Rice Lakshmanan	Some reactions were inactivated and others were restricted to (0, 1000) bounds*
Soybean	Some of the metabolites chosen for the storage pool were given names
Tomato_2015	Biomass reaction created and reactions flux restricted according to original publication as well as setting the drains bounds**
*details in 'rice model modifications'
**details in 'tomato model modifications'

## Sheet: rice model modifications
Reaction	lb	ub
EX_sucr_LPAREN_e_RPAREN_	0	1000
EX_fru_DASH_B_LPAREN_e_RPAREN_	0	1000
EX_glc_DASH_A_LPAREN_e_RPAREN_	0	1000
EX_hco3_LPAREN_e_RPAREN_	0	1000
EX_asn_DASH_L_LPAREN_e_RPAREN_	0	1000
EX_gln_DASH_L_LPAREN_e_RPAREN_	0	1000
EX_etoh_LPAREN_e_RPAREN_	0	1000
EX_ac_LPAREN_e_RPAREN_	0	1000
EX_lac_DASH_L_LPAREN_e_RPAREN_	0	1000
EX_ala_DASH_L_LPAREN_e_RPAREN_	0	1000
EX_arg_DASH_L_LPAREN_e_RPAREN_	0	1000
EX_asp_DASH_L_LPAREN_e_RPAREN_	0	1000
EX_cys_DASH_L_LPAREN_e_RPAREN_	0	1000
EX_glu_DASH_L_LPAREN_e_RPAREN_	0	1000
EX_gly_LPAREN_e_RPAREN_	0	1000
EX_his_DASH_L_LPAREN_e_RPAREN_	0	1000
EX_ile_DASH_L_LPAREN_e_RPAREN_	0	1000
EX_leu_DASH_L_LPAREN_e_RPAREN_	0	1000
EX_lys_DASH_L_LPAREN_e_RPAREN_	0	1000
EX_met_DASH_L_LPAREN_e_RPAREN_	0	1000
EX_phe_DASH_L_LPAREN_e_RPAREN_	0	1000
EX_pro_DASH_L_LPAREN_e_RPAREN_	0	1000
EX_ser_DASH_L_LPAREN_e_RPAREN_	0	1000
EX_thr_DASH_L_LPAREN_e_RPAREN_	0	1000
EX_trp_DASH_L_LPAREN_e_RPAREN_	0	1000
EX_tyr_DASH_L_LPAREN_e_RPAREN_	0	1000
EX_val_DASH_L_LPAREN_e_RPAREN_	0	1000
RBPC2s	0	0
Coleoptile_Biomass	0	0
PRISM_blue_LED	0	0
PRISM_red_LED	0	0
PRISM_white_LED	0	0
PRISM_green_LED	0	0
GDHym	0	0
GDHm	0	0
AGATx	0	0
AGATs	0	0
ICDHc	0	0
GTHPs	0	0
GLCNGBc	0	0
GLCNGAc	0	0
MDHs	0	0
MDHc	0	0
ASPTAm	0	0
PDHam1m	0	0
PDHam2m	0	0
PDHe2m	0	0
PDHe3m	0	0
THR3DHx	0	0
FDHNc	0	0
SULOm	0	0
ASNS1c	0	0
GLYCORc	0	0
TYRTAs	0	0
ARGOAT1s	0	0
PGI2c	0	0
PGI2s	0	0
GAMPTc	0	0
FTHFLc	0	0
CALANc	0	0
FORAc	0	0
SHMTs	0	0
MLTHFRs	0	0
METSc	0	0
GAPDHys	0	0
GAPDH2s	0	0
MTHFDm	0	0
MTHFDc	0	0
FTHFCLc	0	0
MTHFDym	0	0
MTHFDys	0	0
GLYK2s	0	0
UREASEc	0	0
ATSc	0	0
SHSL1s	0	0
SPPAs	0	0
PFPc	0	0
PTOXs	0	0
PFKc	0	0
PFKs	0	0
AAs	0	0
HCO3Es	0	0
HCO3Em	0	0
CHLASEs	0	0
ALTNDAc	0	0
NADOR2u	0	0
AKGCITtm	0	0
AKGICITtm	0	0
MALICITtm	0	0
MALOAAtm	0	0
OAAAKGtm	0	0
OAACITtm	0	0
OAAICITtm	0	0
5FTHFtm	0	0
MLTHFtm	0	0
NA1Htm	0	0
PInatm	0	0
5FTHFts	0	0
5MTHFts	0	0
G3P_LPAREN_pi_RPAREN_tsr	0	0
G6PA_LPAREN_pi_RPAREN_ts	0	0
G6PB_LPAREN_pi_RPAREN_ts	0	0
PEPPIts	0	0
PINA1ts	0	0
IPADNEts	0	0
TZTNts	0	0
FA140CoAr	0	0
FA160CoAr	0	0
FA161CoAr	0	0
FA180CoAr	0	0
FA181CoAr	0	0
FA183CoAr	0	0

## Sheet: tomato model modifications
Reaction	lb	ub			Biomass Reaction Created
EX_x_CO2_Day	-1000000	0			Component	Coefficient
EX_x_CO2_Night	0	1000000			x_ALA	0.0148
EX_x_O2_Day	0	1000000			x_ARG	0.00282
EX_x_O2_Night	-1000000	0			x_ASN	0.00271
EX_x_SUCROSE_Day	0	1000000			x_ASPARTATE	0.0748
EX_x_SUCROSE_Night	0	1000000			x_BALANINE	0.00129
EX_x_Cellulose_Day	0	1000000			x_GABA	0.0171
EX_x_Cellulose_Night	0	1000000			x_GLT	0.135
Starch_bm_tx_Day	-1000000	0			x_GLN	0.0399
Starch_bm_tx_Night	0	1000000			x_GLY	0.0222
EX_x_UMP_Day	0	1000000			x_ILE	0.0109
EX_x_UMP_Night	0	0			x_LEU	0.00624
EX_x_Starch_Day	-1000000	0			x_LYS	0.00071
EX_x_Starch_Night	0	1000000			x_MET	0.00059
Photon_tx_Day	0	1000000			x_ORN	0.00365
NO3_Cyto_tx_Day	0	1000000			x_PHE	0.00871
NH4_Cyto_tx_Day	0	1000000			x_PRO	0.219
SO4_Cyto_tx_Day	0	1000000			x_SER	0.0574
Pi_Cyto_tx_Day	0	1000000			x_THR	0.176
K_Cyto_tx_Day	0	1000000			x_TRP	0.0329
Ca_Cyto_tx_Day	0	1000000			x_TYR	0.00176
Mg_Cyto_tx_Day	0	1000000			x_VAL	0.0129
Fe_Cyto_tx_Day	0	1000000			x_Starch	0.503
O2_Cyto_tx_Day	-1000000	1000000			x_GLC	0.706
CO2_Cyto_tx_Day	-1000000	1000000			x_FRU	0.308
ATPase_Cyto_Day	7.1	7.1			x_SUCROSE	0.196
NADPHox_Cyto_Day	0	1000000			x_AMP	1.38
NADHox_Cyto_Day	0	1000000			x_UMP	0.603
NADPHox_Mito_Day	0	1000000			x_G6P	0.0118
NADPHox_Plas_Day	0	1000000			x_CIT	0.0478
NADPHox_Pero_Day	0	1000000			x_FUM	0.00165
+-NEOMENTHOL-DEHYDROGENASE-RXN_Cyto	0	1000000			x_GLYCOLLATE	0.00082
--MENTHOL-DEHYDROGENASE-RXN_Cyto	0	1000000			x_ISOCIT	0.00071
1.1.1.168-RXN_Cyto	-1000000	1000000			met_55	0.00353
1.1.1.178-RXN_Mito	-1000000	1000000			x_ASCORBATE	0.0177
1.1.1.197-RXN_Cyto	-1000000	1000000			x_MAL	0.340
1.1.1.255-RXN_Cyto	-1000000	1000000			x_SUC	0.0254
1.1.1.262-RXN_Cyto	0	1000000			x_Glycerol	0.00376
1.1.1.264-RXN-(NAD)_Cyto	-1000000	1000000			x_URACIL	0.0118
1.1.1.264-RXN-(NADP)_Cyto	-1000000	1000000			x_PYROGLU	0.0745
1.1.1.278-RXN_Cyto	0	1000000			x_Cellulose	1.77
1.1.1.34-RXN_Cyto	0	1000000			x_Xylan	0.0174
1.1.3.32-RXN_Cyto	0	1000000			x_CoumOL	0.12
1.14.11.18-RXN_Cyto	0	1000000			x_ConOL	0.10
1.14.11.20-RXN_Cyto	0	1000000			x_SinapOL	0.0890
1.14.13.36-RXN_Cyto	0	1000000			x_Linoleate	0.0178
1.14.13.55-RXN_Cyto	0	1000000			x_ChlorA	0.0482
1.14.13.56-RXN_Cyto	0	1000000			x_ChlorB	0.0153
1.14.13.57-RXN_Cyto	0	1000000
1.14.13.70-RXN_Cyto	0	1000000
1.14.13.71-RXN_Cyto	0	1000000
1.14.13.78-RXN_Cyto	0	1000000
1.14.13.79-RXN_Cyto	0	1000000
1.14.13.8-RXN_Cyto	0	1000000
1.14.13.93-RXN_Cyto	0	1000000
1.14.21.2-RXN_Cyto	0	1000000
1.14.21.6-RXN-(NAD)_Cyto	0	1000000
1.14.21.6-RXN-(NADP)_Cyto	0	1000000
1.17.1.2-RXN-(NAD)_Cyto	-1000000	1000000
1.17.1.2-RXN-(NADP)_Cyto	-1000000	1000000
1.18.1.2-RXN_Plas	-1000000	1000000
1.2.1.13-RXN_Plas	0	1000000
1.2.1.2-RXN_Mito	0	1000000
1.2.1.2-RXN_Plas	0	1000000
1.2.1.25-RXN_Mito	0	1000000
1.2.1.31-RXN_Cyto	-1000000	1000000
1.2.1.42-RXN_Cyto	-1000000	1000000
1.2.1.9-RXN_Cyto	0	1000000
1.2.3.14-RXN_Cyto	-1000000	1000000
1.3.1.2-RXN_Cyto	0	1000000
1.3.1.71-RXN_Cyto	0	1000000
1.3.1.72-RXN_Cyto	-1000000	1000000
1.3.1.78-RXN-(NAD)_Cyto	-1000000	1000000
1.3.1.78-RXN-(NADP)_Cyto	-1000000	1000000
1.3.3.9-RXN_Cyto	0	1000000
1.5.1.20-RXN_Cyto	0	1000000
1.5.1.8-RXN_Cyto	0	1000000
1.5.1.9-RXN_Cyto	0	1000000
1.5.3.12-RXN_Cyto	0	1000000
1.6.5.4-RXN_Pero	0	1000000
1.6.5.7-RXN_Cyto	0	1000000
1.7.7.2-RXN_Cyto	0	1000000
1.8.3.5-RXN_Cyto	0	1000000
1.8.4.13-RXN_Cyto	0	1000000
1.8.4.9-RXN_Plas	0	1000000
1.8.5.1-RXN_Cyto	-1000000	1000000
1.8.5.1-RXN_Mito	-1000000	1000000
1.8.5.1-RXN_Pero	-1000000	1000000
1.8.5.1-RXN_Plas	-1000000	1000000
10-FORMYL-THF_Plas_tx	-1000000	1000000
12-OXOPHYTODIENOATE-REDUCTASE-RXN_Cyto	0	1000000
1TRANSKETO-RXN_Plas	-1000000	1000000
2-AMINOADIPATE-AMINOTRANSFERASE-RXN_Cyto	0	1000000
2-DEHYDROPANTOATE-REDUCT-RXN_Cyto	0	1000000
2-ISOPROPYLMALATESYN-RXN_Plas	-1000000	1000000
2-KETO-ADIPATE-DEHYDROG-RXN_Cyto	0	1000000
2-KG_bm_tx	-1000000	0
2-MEBUCOA-FAD-RXN_Mito	-1000000	1000000
2-OCTAPRENYL-6-OHPHENOL-METHY-RXN_Cyto	0	1000000
2-OXOBUTYRATE-SYNTHASE-RXN_Cyto	0	1000000
2.1.1.103-RXN_Cyto	0	1000000
2.1.1.114-RXN_Cyto	0	1000000
2.1.1.116-RXN_Cyto	0	1000000
2.1.1.119-RXN_Cyto	0	1000000
2.1.1.120-RXN_Cyto	0	1000000
2.1.1.143-RXN_Cyto	0	1000000
2.1.1.146-RXN_Cyto	0	1000000
2.1.1.19-RXN_Cyto	0	1000000
2.1.1.62-RXN_Cyto	-1000000	1000000
2.1.1.64-RXN_Cyto	0	1000000
2.1.1.69-RXN_Cyto	0	1000000
2.1.1.82-RXN_Cyto	0	1000000
2.1.1.83-RXN_Cyto	0	1000000
2.1.3.9-RXN_Cyto	-1000000	1000000
2.3.1.107-RXN_Cyto	0	1000000
2.3.1.133-RXN_Cyto	0	1000000
2.3.1.150-RXN_Cyto	0	1000000
2.3.1.160-RXN_Cyto	0	1000000
2.3.1.172-RXN_Cyto	0	1000000
2.3.1.72-RXN_Cyto	0	1000000
2.3.1.91-RXN_Cyto	0	1000000
2.3.1.92-RXN_Cyto	0	1000000
2.3.1.99-RXN_Cyto	0	1000000
2.4.1.11-RXN_Cyto	0	1000000
2.4.1.111-RXN_Cyto	0	1000000
2.4.1.114-RXN_Cyto	0	1000000
2.4.1.121-RXN_Cyto	0	1000000
2.4.1.123-RXN_Cyto	0	1000000
2.4.1.156-RXN_Cyto	0	1000000
2.4.1.210-RXN_Cyto	-1000000	1000000
2.4.1.218-RXN_Cyto	0	1000000
2.4.1.234-RXN_Cyto	-1000000	1000000
2.4.1.36-RXN_Cyto	0	1000000
2.4.1.67-RXN_Cyto	0	1000000
2.4.1.82-RXN_Cyto	0	1000000
2.4.2.34-RXN_Cyto	0	1000000
2.4.2.38-RXN_Cyto	0	1000000
2.5.1.19-RXN_Plas	-1000000	1000000
2.5.1.21-RXN_Cyto	0	1000000
2.5.1.32-RXN_Cyto	0	1000000
2.5.1.39-RXN_Cyto	0	1000000
2.5.1.43-RXN_Cyto	0	1000000
2.5.1.51-RXN_Cyto	0	1000000
2.5.1.64-RXN_Cyto	0	1000000
2.6.1.18-RXN_Cyto	-1000000	1000000
2.6.1.58-RXN_Cyto	-1000000	1000000
2.6.1.80-RXN_Cyto	0	1000000
2.7.1.127-RXN_Cyto	0	1000000
2.7.1.134-RXN_Cyto	0	1000000
2.7.1.140-RXN_Cyto	0	1000000
2.7.1.148-RXN_Plas	0	1000000
2.7.1.151-RXN_Cyto	0	1000000
2.7.1.152-RXN_Cyto	0	1000000
2.7.1.158-RXN_Cyto	0	1000000
2.7.1.90-RXN_Cyto	-1000000	1000000
2.7.7.1-RXN_Cyto	0	1000000
2.7.7.13-RXN_Cyto	0	1000000
2.7.7.14-RXN_Cyto	0	1000000
2.7.7.15-RXN_Cyto	0	1000000
2.7.7.34-RXN_Cyto	0	1000000
2.7.7.35-RXN_Cyto	0	1000000
2.7.7.44-RXN_Cyto	0	1000000
2.7.7.57-RXN_Cyto	0	1000000
2.7.7.60-RXN_Plas	0	1000000
2.7.9.3-RXN_Cyto	0	1000000
2.8.2.24-RXN_Cyto	-1000000	1000000
23-DIMETHYLMALATE-LYASE-RXN_Cyto	0	1000000
2KETO-3METHYLVALERATE-RXN_Mito	-1000000	1000000
2KETO-4METHYL-PENTANOATE-DEHYDROG-RXN_Mito	0	1000000
2KG_ACONITATE_Mito_tx	-1000000	1000000
2KG_CIT_Mito_tx	-1000000	1000000
2KG_ISOCITRATE_Mito_tx	-1000000	1000000
2KG_MAL_Mito_tx	-1000000	1000000
2KG_MAL_Plas_tx	-1000000	1000000
2KG_OAA_Mito_tx	-1000000	1000000
2KG_SUC_Mito_tx	-1000000	1000000
2OXOGLUTARATEDEH-RXN_Mito	0	1000000
2PGADEHYDRAT-RXN_Cyto	-1000000	1000000
2PGADEHYDRAT-RXN_Plas	-1000000	1000000
2TRANSKETO-RXN_Plas	-1000000	1000000
3-CH3-2-OXOBUTANOATE-OH-CH3-XFER-RXN_Cyto	0	1000000
3-CYANOALANINE-HYDRATASE-RXN_Cyto	0	1000000
3-DEHYDROQUINATE-DEHYDRATASE-RXN_Plas	-1000000	1000000
3-DEHYDROQUINATE-SYNTHASE-RXN_Plas	-1000000	1000000
3-HYDROXBUTYRYL-COA-DEHYDRATASE-RXN_Pero	0	1000000
3-HYDROXY-PROPIONATE_Mito_tx	-1000000	1000000
3-HYDROXYBUTYRATE-DEHYDROGENASE-RXN_Cyto	-1000000	1000000
3-HYDROXYBUTYRYL-COA-DEHYDROGENASE-RXN_Cyto	0	1000000
3-HYDROXYISOBUTYRATE-DEHYDROGENASE-RXN_Mito	0	1000000
3-HYDROXYPROPIONATE-DEHYDROGENASE-RXN_Cyto	-1000000	1000000
3-ISOPROPYLMALDEHYDROG-RXN_Plas	-1000000	1000000
3-ISOPROPYLMALISOM-RXN_Plas	-1000000	1000000
3-SULFINOALANINE-AMINOTRANSFERASE-RXN_Cyto	0	1000000
3.1.1.78-RXN_Cyto	0	1000000
3.1.1.82-RXN_Cyto	0	1000000
3.1.2.27-RXN_Cyto	0	1000000
3.1.3.46-RXN_Cyto	0	1000000
3.1.3.56-RXN_Cyto	0	1000000
3.1.3.57-RXN_Cyto	0	1000000
3.1.3.62-RXN_Cyto	0	1000000
3.1.3.68-RXN_Cyto	0	1000000
3.1.3.77-RXN_Cyto	0	1000000
3.2.1.26-RXN_Cyto	0	1000000
3.5.1.26-RXN_Cyto	0	1000000
3.5.2.17-RXN_Pero	-1000000	1000000
3.5.5.4-RXN_Cyto	0	1000000
3.6.1.17-RXN_Cyto	0	1000000
3.6.1.50-RXN_Cyto	0	1000000
325-BISPHOSPHATE-NUCLEOTIDASE-RXN_Cyto	0	1000000
3PGAREARR-RXN_Cyto	-1000000	1000000
3PGAREARR-RXN_Plas	-1000000	1000000
3PGA_Pi_Plas_tx	-1000000	1000000
4-AMINO-BUTYRATE_Mito_tx	-1000000	1000000
4-COUMARATE--COA-LIGASE-RXN_Cyto	0	1000000
4-HYDROXYPHENYLPYRUVATE-DIOXYGENASE-RXN_Cyto	0	1000000
4-NITROPHENYLPHOSPHATASE-RXN_Cyto	0	1000000
4.1.1.32-RXN_Cyto	0	1000000
4.1.1.72-RXN_Cyto	0	1000000
4.1.1.74-RXN_Cyto	0	1000000
4.1.1.80-RXN_Cyto	0	1000000
4.1.2.8-RXN_Cyto	-1000000	1000000
4.1.99.4-RXN_Cyto	-1000000	1000000
4.2.3.12-RXN_Cyto	0	1000000
4.2.3.16-RXN_Cyto	0	1000000
4.2.3.19-RXN_Cyto	0	1000000
4.2.3.20-RXN_Cyto	0	1000000
4.2.3.25-RXN_Cyto	0	1000000
4.2.3.26-RXN_Cyto	0	1000000
4.3.1.17-RXN_Cyto	0	1000000
4.3.1.4-RXN_Cyto	-1000000	1000000
4.4.1.14-RXN_Cyto	-1000000	1000000
4.4.1.19-RXN_Cyto	0	1000000
4.6.1.11-RXN_Cyto	0	1000000
4OHBENZOATE-OCTAPRENYLTRANSFER-RXN_Cyto	0	1000000
5-FORMYL-THF-CYCLO-LIGASE-RXN_Cyto	0	1000000
5-METHYL-THF_Plas_tx	-1000000	1000000
5-METHYLTHIOADENOSINE-PHOSPHORYLASE-RXN_Cyto	-1000000	1000000
5-METHYLTHIORIBOSE-KINASE-RXN_Cyto	0	1000000
5-OXOPROLINASE-ATP-HYDROLYSING-RXN_Cyto	-1000000	1000000
5.1.1.18-RXN_Cyto	-1000000	1000000
5.1.2.3-RXN_Cyto	-1000000	1000000
5.4.2.5-RXN_Cyto	-1000000	1000000
5.5.1.13-RXN_Cyto	-1000000	1000000
6-BETA-HYDROXYHYOSCYAMINE-EPOXIDASE-RXN_Cyto	0	1000000
6-PHOSPHOFRUCTO-2-KINASE-RXN_Cyto	0	1000000
6-PHYT-RXN_Cyto	-1000000	1000000
6.2.1.34-RXN_Cyto	0	1000000
6.3.2.10-RXN_Cyto	0	1000000
6.3.4.16-RXN_Plas	0	1000000
6PFRUCTPHOS-RXN_Cyto	0	1000000
6PFRUCTPHOS-RXN_Plas	0	1000000
6PGLUCONDEHYDROG-RXN_Cyto	0	1000000
6PGLUCONDEHYDROG-RXN_Plas	0	1000000
6PGLUCONOLACT-RXN_Cyto	-1000000	1000000
6PGLUCONOLACT-RXN_Plas	-1000000	1000000
7-DEHYDROCHOLESTEROL-REDUCTASE-RXN_Cyto	-1000000	1000000
7KAPSYN-RXN_Cyto	0	1000000
ACETALD_Mito_tx	-1000000	1000000
ACETATE--COA-LIGASE-RXN_Pero	0	1000000
ACETATE--COA-LIGASE-RXN_Plas	0	1000000
ACETATEKIN-RXN_Cyto	0	1000000
ACETOACETATE--COA-LIGASE-RXN_Cyto	-1000000	1000000
ACETOLACTREDUCTOISOM-RXN_Plas	-1000000	1000000
ACETOLACTSYN-RXN_Plas	-1000000	1000000
ACETOOHBUTREDUCTOISOM-RXN_Plas	0	1000000
ACETOOHBUTSYN-RXN_Plas	-1000000	1000000
ACETYL-COA-ACETYLTRANSFER-RXN_Cyto	0	1000000
ACETYL-COA-ACETYLTRANSFER-RXN_Pero	0	1000000
ACETYL-COA-CARBOXYLTRANSFER-RXN_Plas	0	1000000
ACETYL-COA-HYDROLASE-RXN_Mito	0	1000000
ACETYLGLUTKIN-RXN_Plas	0	1000000
ACETYLHOMOSER-CYS-RXN_Plas	-1000000	1000000
ACETYLORNDEACET-RXN_Plas	-1000000	1000000
ACETYLORNTRANSAM-RXN_Plas	0	1000000
ACETYLSEROTONIN-O-METHYLTRANSFERASE-RXN_Cyto	0	1000000
ACET_Mito_tx	-1000000	1000000
ACET_Pero_tx	-1000000	1000000
ACET_Plas_tx	-1000000	1000000
ACONITATEDEHYDR-RXN_Cyto	-1000000	1000000
ACONITATEDEHYDR-RXN_Mito	-1000000	1000000
ACONITATEHYDR-RXN_Cyto	-1000000	1000000
ACONITATEHYDR-RXN_Mito	-1000000	1000000
ACSERLY-RXN_Cyto	0	1000000
ACSERLY-RXN_Mito	0	1000000
ACSERLY-RXN_Plas	0	1000000
ACYLGLYCERONE-PHOSPHATE-REDUCTASE-RXN_Cyto	0	1000000
ADCLY-RXN_Plas	-1000000	1000000
ADDALT-RXN_Cyto	0	1000000
ADENINE-DEAMINASE-RXN_Cyto	-1000000	1000000
ADENODEAMIN-RXN_Cyto	0	1000000
ADENOSINE-KINASE-RXN_Cyto	0	1000000
ADENOSINE-NUCLEOSIDASE-RXN_Cyto	0	1000000
ADENOSYLHOMOCYSTEINASE-RXN_Cyto	-1000000	1000000
ADENOSYLHOMOCYSTEINE-NUCLEOSIDASE-RXN_Cyto	0	1000000
ADENPHOSPHOR-RXN_Cyto	-1000000	1000000
ADENPRIBOSYLTRAN-RXN_Cyto	0	1000000
ADENYL-KIN-RXN_Cyto	-1000000	1000000
ADENYL-KIN-RXN_Mito	-1000000	1000000
ADENYL-KIN-RXN_Plas	-1000000	1000000
ADENYLATECYC-RXN_Cyto	0	1000000
ADENYLOSUCCINATE-SYNTHASE-RXN_Plas	-1000000	1000000
ADENYLYLSULFATASE-RXN_Cyto	0	1000000
ADENYLYLSULFKIN-RXN_Cyto	-1000000	1000000
ADENYLYLSULFKIN-RXN_Plas	-1000000	1000000
ADOMET-DMK-METHYLTRANSFER-RXN_Cyto	-1000000	1000000
ADPREDUCT-RXN_Cyto	-1000000	1000000
ADP_Plas_tx	-1000000	1000000
AGMATIN-RXN_Cyto	-1000000	1000000
AGMATINE-DEIMINASE-RXN_Cyto	0	1000000
AGMATINE-N4-COUMAROYLTRANSFERASE-RXN_Cyto	0	1000000
AICARSYN-RXN_Plas	-1000000	1000000
AICARTRANSFORM-RXN_Plas	-1000000	1000000
AIRCARBOXY-RXN_Plas	0	1000000
AIRS-RXN_Plas	-1000000	1000000
ALANINE--GLYOXYLATE-AMINOTRANSFERASE-RXN_Pero	-1000000	1000000
ALANINE-AMINOTRANSFERASE-RXN_Cyto	-1000000	1000000
ALANINE-AMINOTRANSFERASE-RXN_Mito	-1000000	1000000
ALANINE-AMINOTRANSFERASE-RXN_Pero	-1000000	1000000
ALA_bm_tx	-1000000	0
ALCOHOL-DEHYDROG-RXN_Cyto	0	1000000
ALDOSE-6-PHOSPHATE-REDUCTASE-NADPH-RXN_Cyto	-1000000	1000000
ALDOSE1EPIM-RXN_Cyto	-1000000	1000000
ALLANTOATE-DEIMINASE-RXN_Cyto	0	1000000
ALLANTOINASE-RXN_Cyto	0	1000000
ALLENE-OXIDE-CYCLASE-RXN_Cyto	-1000000	1000000
ALLYL-ALCOHOL-DEHYDROGENASE-RXN_Cyto	0	1000000
ALLYSINE-DEHYDROG-RXN_Cyto	0	1000000
ALPHA-AMYL-RXN_Plas	0	1000000
ALPHAGALACTOSID-RXN_Cyto	0	1000000
AMACETOXID-RXN_Cyto	0	1000000
AMINEPHEN-RXN_Cyto	-1000000	1000000
AMINO-OH-HYDROXYMETHYL-DIHYDROPTERIDINE_Mito_tx	-1000000	1000000
AMMONIA_Vacu_tx	-1000000	1000000
AMP-DEAMINASE-RXN_Cyto	0	1000000
AMP-DEPHOSPHORYLATION-RXN_Cyto	0	1000000
AMP-NUCLEOSID-RXN_Cyto	0	1000000
AMPSYN-RXN_Plas	-1000000	1000000
AMP_ATP_Pero_tx	-1000000	1000000
AMP_Plas_tx	-1000000	1000000
AMP_bm_tx	-1000000	0
AMYLOMALT-RXN_Cyto	-1000000	1000000
AMYLOMALT-RXN_Plas	-1000000	1000000
ANTHRANILATE-N-BENZOYLTRANSFERASE-RXN_Cyto	-1000000	1000000
ANTHRANSYN-RXN_Plas	-1000000	1000000
APIGNAR-RXN_Cyto	0	1000000
APYRASE-RXN_Cyto	0	1000000
ARACHIDONATE--COA-LIGASE-RXN_Cyto	0	1000000
ARACHIDONATE-8-LIPOXYGENASE-RXN_Cyto	0	1000000
ARGDECARBOX-RXN_Cyto	-1000000	1000000
ARGINASE-RXN_Mito	-1000000	1000000
ARGININE-2-MONOOXYGENASE-RXN_Cyto	0	1000000
ARGININE-DEIMINASE-RXN_Cyto	0	1000000
ARGSUCCINLYA-RXN_Cyto	-1000000	1000000
ARGSUCCINSYN-RXN_Cyto	0	1000000
ARG_CITRULLINE_Mito_tx	-1000000	1000000
ARG_HIS_Mito_tx	-1000000	1000000
ARG_LYS_Mito_tx	-1000000	1000000
ARG_Mito_tx	-1000000	1000000
ARG_ORNITHINE_Mito_tx	-1000000	1000000
ARG_bm_tx	-1000000	0
AROMATIC-L-AMINO-ACID-DECARBOXYLASE-RXN_Cyto	0	1000000
ARYLFORMAMIDASE-RXN_Cyto	0	1000000
ASCORBATE_CPD-330_Mito_tx	-1000000	1000000
ASCORBATE_bm_tx	-1000000	0
ASNSYNA-RXN_Cyto	0	1000000
ASNSYNB-RXN_Cyto	0	1000000
ASN_bm_tx	-1000000	0
ASPAMINOTRANS-RXN_Cyto	-1000000	1000000
ASPAMINOTRANS-RXN_Mito	-1000000	1000000
ASPAMINOTRANS-RXN_Pero	-1000000	1000000
ASPAMINOTRANS-RXN_Plas	-1000000	1000000
ASPARAGHYD-RXN_Cyto	0	1000000
ASPARTASE-RXN_Cyto	0	1000000
ASPARTATE-RACEMASE-RXN_Cyto	-1000000	1000000
ASPARTATE-SEMIALDEHYDE-DEHYDROGENASE-RXN_Plas	0	1000000
ASPARTATEKIN-RXN_Plas	-1000000	1000000
ASPCARBTRANS-RXN_Plas	0	1000000
ASP_bm_tx	-1000000	0
ATP-CITRATE-PRO-S--LYASE-RXN_Cyto	0	1000000
ATPPHOSPHORIBOSYLTRANS-RXN_Plas	0	1000000
ATP_ADP_Mito_tx	-1000000	1000000
ATP_ADP_Pero_tx	-1000000	1000000
ATP_ADP_Pi_Plas_tx	-1000000	1000000
ATP_AMP_Mito_tx	-1000000	1000000
ATP_Plas_tx	-1000000	1000000
ATPase_Cyto	0	1000000
Alpha_KETOGLUTARATE_Pero_tx	-1000000	1000000
BADH-RXN_Cyto	0	1000000
BENZALDEHYDE-DEHYDROGENASE-NAD+-RXN_Cyto	-1000000	1000000
BENZOATE--COA-LIGASE-RXN_Cyto	0	1000000
BETA-CAROTENE-1515-DIOXYGENASE-RXN_Cyto	-1000000	1000000
BETA-UREIDOPROPIONASE-RXN_Cyto	0	1000000
BETAGALACTOSID-RXN_Cyto	0	1000000
BHBDCLOS-RXN_Pero	0	1000000
BILIRUBIN-OXIDASE-RXN_Cyto	0	1000000
BILIVERDIN-REDUCTASE-RXN-(NAD)_Cyto	0	1000000
BILIVERDIN-REDUCTASE-RXN-(NADP)_Cyto	0	1000000
BIS5-ADENOSYL-TRIPHOSPHATASE-RXN_Cyto	0	1000000
BRANCHED-CHAINAMINOTRANSFERILEU-RXN_Cyto	-1000000	1000000
BRANCHED-CHAINAMINOTRANSFERILEU-RXN_Mito	-1000000	1000000
BRANCHED-CHAINAMINOTRANSFERILEU-RXN_Plas	-1000000	1000000
BRANCHED-CHAINAMINOTRANSFERLEU-RXN_Cyto	-1000000	1000000
BRANCHED-CHAINAMINOTRANSFERLEU-RXN_Mito	-1000000	1000000
BRANCHED-CHAINAMINOTRANSFERLEU-RXN_Plas	-1000000	1000000
BRANCHED-CHAINAMINOTRANSFERVAL-RXN_Cyto	-1000000	1000000
BRANCHED-CHAINAMINOTRANSFERVAL-RXN_Mito	-1000000	1000000
BRANCHED-CHAINAMINOTRANSFERVAL-RXN_Plas	-1000000	1000000
B_ALA_bm_tx	-1000000	0
CA+2_rev_Vacu_tx	-1000000	1000000
CAFFEOYL-COA-O-METHYLTRANSFERASE-RXN_Cyto	0	1000000
CARBAMATE-KINASE-RXN_Mito	0	1000000
CARBAMATE-KINASE-RXN_Plas	0	1000000
CARBODEHYDRAT-RXN_Cyto	-1000000	1000000
CARBOXYCYCLOHEXADIENYL-DEHYDRATASE-RXN_Plas	0	1000000
CARBOXYMETHYLENEBUTENOLIDASE-RXN_Cyto	0	1000000
CARBPSYN-RXN_Plas	0	1000000
CATAL-RXN_Pero	0	1000000
CATECHOL-O-METHYLTRANSFERASE-RXN_Cyto	-1000000	1000000
CATECHOL-OXIDASE-RXN_Cyto	0	1000000
CDP-GLYCEROL-PYROPHOSPHATASE-RXN_Cyto	-1000000	1000000
CDPKIN-RXN_Cyto	-1000000	1000000
CDPKIN-RXN_Mito	-1000000	1000000
CDPKIN-RXN_Plas	-1000000	1000000
CDPREDUCT-RXN_Cyto	0	1000000
CELLULOSE-SYNTHASE-GDP-FORMING-RXN_Cyto	-1000000	1000000
CELLULOSE-SYNTHASE-UDP-FORMING-RXN_Cyto	0	1000000
CHOLINE-KINASE-RXN_Cyto	0	1000000
CHORISMATE-SYNTHASE-RXN_Plas	-1000000	1000000
CHORISMATEMUT-RXN_Cyto	-1000000	1000000
CHORISMATEMUT-RXN_Plas	-1000000	1000000
CINNAMATE-GLUCOSYLTRANSFERASE-RXN_Cyto	0	1000000
CINNAMOYL-COA-REDUCTASE-RXN_Cyto	0	1000000
CINNAMYL-ALCOHOL-DEHYDROGENASE-RXN_Cyto	0	1000000
CITRULLINASE-RXN_Cyto	0	1000000
CITSYN-RXN_Mito	0	1000000
CITSYN-RXN_Pero	0	1000000
CIT_ACONITATE_Mito_tx	-1000000	1000000
CIT_H+_Vacu_tx	0	1000000
CIT_H+_rev_Vacu_tx	0	1000000
CIT_ISOCITRATE_Mito_tx	-1000000	1000000
CIT_Pero_tx	-1000000	1000000
CIT_bm_tx	-1000000	0
CMPKI-RXN_Cyto	-1000000	1000000
CMPKI-RXN_Plas	-1000000	1000000
CMP_bm_tx	-1000000	0
CO2_Cyto_tx	-1000000	1000000
CO2_Mito_tx	-1000000	1000000
CO2_Pero_tx	-1000000	1000000
CO2_Plas_tx	-1000000	1000000
CONIFERIN-BETA-GLUCOSIDASE-RXN_Cyto	0	1000000
CPD-499_Pero_tx	-1000000	1000000
CPD_4211_Pero_tx	-1000000	1000000
CPM-KDOSYNTH-RXN_Cyto	0	1000000
CTPSYN-RXN_Cyto	0	1000000
CYCLOARTENOL-SYNTHASE-RXN_Cyto	-1000000	1000000
CYCLOEUCALENOL-CYCLOISOMERASE-RXN_Cyto	-1000000	1000000
CYSPH-RXN_Plas	0	1000000
CYSTAGLY-RXN_Plas	-1000000	1000000
CYSTATHIONINE-BETA-LYASE-RXN_Plas	0	1000000
CYSTATHIONINE-BETA-SYNTHASE-RXN_Plas	0	1000000
CYSTEAMINE-DIOXYGENASE-RXN_Cyto	0	1000000
CYS_Mito_tx	-1000000	1000000
CYS_Plas_tx	-1000000	1000000
CYS_bm_tx	-1000000	0
CYTDEAM-RXN_Cyto	0	1000000
CYTIDEAM-RXN_Cyto	0	1000000
CYTIDEAM2-RXN_Cyto	-1000000	1000000
CYTIDINEKIN-RXN_Cyto	-1000000	1000000
CYTOCHROME-C-PEROXIDASE-RXN_Cyto	-1000000	1000000
Ca_Cyto_tx	-1000000	1000000
Cellulose_bm_tx	-1000000	0
ChlorA_bm_tx	-1000000	0
ChlorB_bm_tx	-1000000	0
Complex-I	0	1000000
Complex-II	0	1000000
Complex-III	0	1000000
Complex-IV	0	1000000
Complex-V	0	1000000
ConOL_bm_tx	-1000000	0
CoumOL_bm_tx	-1000000	0
D-LACTATE-DEHYDROGENASE-CYTOCHROME-RXN_Cyto	0	1000000
D-XYLULOSE-REDUCTASE-RXN_Cyto	0	1000000
DADPKIN-RXN_Cyto	-1000000	1000000
DADPKIN-RXN_Mito	-1000000	1000000
DADPKIN-RXN_Plas	-1000000	1000000
DAHPSYN-RXN_Plas	-1000000	1000000
DALADALALIG-RXN_Cyto	0	1000000
DALADEHYDROG-RXN_Cyto	0	1000000
DAPASYN-RXN_Cyto	-1000000	1000000
DARAB5PISOM-RXN_Cyto	-1000000	1000000
DCDPKIN-RXN_Cyto	-1000000	1000000
DCDPKIN-RXN_Mito	-1000000	1000000
DCDPKIN-RXN_Plas	-1000000	1000000
DCMP-DEAMINASE-RXN_Cyto	0	1000000
DCTP-PYROPHOSPHATASE-RXN_Cyto	0	1000000
DCYSDESULF-RXN_Cyto	0	1000000
DELTA3-IPP_Pero_tx	-1000000	1000000
DELTA3-IPP_Plas_tx	-1000000	1000000
DEOXYADENOSINE-KINASE-RXN_Cyto	-1000000	1000000
DEOXYADENPHOSPHOR-RXN_Cyto	-1000000	1000000
DEOXYGUANOSINE-KINASE-RXN_Cyto	0	1000000
DEOXYINOPHOSPHOR-RXN_Cyto	-1000000	1000000
DEPHOSPHOCOAKIN-RXN_Cyto	0	1000000
DETHIOBIOTIN-SYN-RXN_Cyto	-1000000	1000000
DGDPKIN-RXN_Cyto	-1000000	1000000
DGDPKIN-RXN_Mito	-1000000	1000000
DGDPKIN-RXN_Plas	-1000000	1000000
DHAP_3PGA_Plas_tx	-1000000	1000000
DHAP_Pi_Plas_tx	-1000000	1000000
DHBDEHYD-RXN_Cyto	0	1000000
DHHB-METHYLTRANSFER-RXN_Cyto	0	1000000
DI-H-OROTATE_Plas_tx	-1000000	1000000
DIAMINOPIMDECARB-RXN_Plas	0	1000000
DIAMINOPIMEPIM-RXN_Plas	-1000000	1000000
DIENELACHYDRO-RXN_Cyto	-1000000	1000000
DIENOYLCOAREDUCT-RXN_Cyto	0	1000000
DIGLUCODIACETYL-DOCOSANOATE-LYSIS-RXN_Cyto	0	1000000
DIHYDLIPOXN-RXN_Cyto	0	1000000
DIHYDRODIPICSYN-RXN_Plas	0	1000000
DIHYDROFOLATEREDUCT-RXN_Mito	0	1000000
DIHYDROFOLATESYNTH-RXN_Mito	0	1000000
DIHYDROKAEMPFEROL-4-REDUCTASE-RXN_Cyto	0	1000000
DIHYDRONEOPTERIN-MONO-P-DEPHOS-RXN_Cyto	0	1000000
DIHYDROOROT-RXN_Plas	-1000000	1000000
DIHYDROPICRED-RXN_Plas	-1000000	1000000
DIHYDROPYRIMIDINASE-RXN_Cyto	0	1000000
DIHYDROURACIL-DEHYDROGENASE-NAD+-RXN_Cyto	-1000000	1000000
DIHYDROXYISOVALDEHYDRAT-RXN_Plas	-1000000	1000000
DIHYDROXYMETVALDEHYDRAT-RXN_Plas	-1000000	1000000
DIMETHUROPORDEHYDROG-RXN_Cyto	0	1000000
DIMETHYLALLYLCISTRANSFERASE-RXN_Cyto	0	1000000
DIOHBUTANONEPSYN-RXN_Cyto	0	1000000
DIPHOSPHOMEVALONTE-DECARBOXYLASE-RXN_Pero	-1000000	1000000
DLACTDEHYDROGFAD-RXN_Cyto	0	1000000
DLACTDEHYDROGNAD-RXN_Cyto	0	1000000
DMK-RXN_Cyto	0	1000000
DOPACHROME-DELTA-ISOMERASE-RXN_Cyto	-1000000	1000000
DOPAMINE-BETA-MONOOXYGENASE-RXN_Cyto	0	1000000
DSERDEAM-RXN_Cyto	0	1000000
DTDPDEHYDRHAMEPIM-RXN_Cyto	-1000000	1000000
DTDPDEHYRHAMREDUCT-RXN_Cyto	0	1000000
DTDPGLUCDEHYDRAT-RXN_Cyto	0	1000000
DTDPGLUCOSEPP-RXN_Cyto	0	1000000
DTDPKIN-RXN_Cyto	-1000000	1000000
DTDPKIN-RXN_Mito	-1000000	1000000
DTDPKIN-RXN_Plas	-1000000	1000000
DTMPKI-RXN_Cyto	-1000000	1000000
DUDPKIN-RXN_Cyto	-1000000	1000000
DUDPKIN-RXN_Mito	-1000000	1000000
DUDPKIN-RXN_Plas	-1000000	1000000
DUMP_Mito_tx	-1000000	1000000
DURIDKI-RXN_Cyto	0	1000000
DUTP-PYROP-RXN_Cyto	0	1000000
DXPREDISOM-RXN_Plas	0	1000000
DXS-RXN_Plas	0	1000000
ERYTH4PDEHYDROG-RXN_Cyto	0	1000000
ERYTHRON4PDEHYDROG-RXN_Cyto	0	1000000
ESTRONE-SULFOTRANSFERASE-RXN_Cyto	-1000000	1000000
ETHANOLAMINE-KINASE-RXN_Cyto	0	1000000
ETHYL-RXN_Cyto	0	1000000
F16ALDOLASE-RXN_Cyto	-1000000	1000000
F16ALDOLASE-RXN_Plas	-1000000	1000000
F16BDEPHOS-RXN_Cyto	0	1000000
F16BDEPHOS-RXN_Plas	0	1000000
FAD-PYROPHOSPHATASE-RXN_Cyto	-1000000	1000000
FADSYN-RXN_Cyto	0	1000000
FARNESYLTRANSTRANSFERASE-RXN_Plas	0	1000000
FA_Synth_Plas	0	1000000
FA_bm_tx	-1000000	0
FCLEPIM-RXN_Cyto	-1000000	1000000
FERREDOXIN--NITRITE-REDUCTASE-RXN_Plas	0	1000000
FERRIC-CHELATE-REDUCTASE-RXN_Cyto	0	1000000
FGAMSYN-RXN_Plas	-1000000	1000000
FLAVANONE-4-REDUCTASE-RXN_Cyto	-1000000	1000000
FLAVONE-APIOSYLTRANSFERASE-RXN_Cyto	0	1000000
FMNREDUCT-RXN-(NAD)_Cyto	-1000000	1000000
FMNREDUCT-RXN-(NADP)_Cyto	-1000000	1000000
FORMALDEHYDE-TRANSKETOLASE-RXN_Cyto	0	1000000
FORMAMIDASE-RXN_Cyto	0	1000000
FORMATETHFLIG-RXN_Cyto	0	1000000
FORMATETHFLIG-RXN_Mito	0	1000000
FORMATETHFLIG-RXN_Plas	0	1000000
FORMATE_Mito_tx	-1000000	1000000
FORMATE_Plas_tx	-1000000	1000000
FORMYLMETHIONINE-DEFORMYLASE-RXN_Cyto	-1000000	1000000
FORMYLTHFDEFORMYL-RXN_Plas	0	1000000
FPPSYN-RXN_Cyto	0	1000000
FPPSYN-RXN_Plas	0	1000000
FRUCTOKINASE-RXN_Cyto	0	1000000
FRU_H+_rev_Vacu_tx	0	1000000
FRU_Vacu_tx	0	1000000
FRU_bm_tx	-1000000	0
FUMARYLACETOACETASE-RXN_Cyto	0	1000000
FUMHYDR-RXN_Cyto	-1000000	1000000
FUMHYDR-RXN_Mito	-1000000	1000000
FUM_H+_Vacu_tx	0	1000000
FUM_H+_rev_Vacu_tx	0	1000000
FUM_Plas_tx	-1000000	1000000
FUM_bm_tx	-1000000	0
Fe_Cyto_tx	-1000000	1000000
Ferredoxin_Plastoquinone_Reductase_Plas	0	1000000
G6P_Pi_Plas_tx	-1000000	1000000
G6P_bm_tx	-1000000	0
GABATRANSAM-RXN_Mito	-1000000	1000000
GABA_bm_tx	-1000000	0
GALACTOKIN-RXN_Cyto	0	1000000
GALACTONOLACTONE-DEHYDROGENASE-RXN_Mito	0	1000000
GALACTOSE-OXIDASE-RXN_Cyto	0	1000000
GALACTURIDYLYLTRANS-RXN_Cyto	-1000000	1000000
GAPOXNPHOSPHN-RXN_Cyto	-1000000	1000000
GAPOXNPHOSPHN-RXN_Plas	-1000000	1000000
GAP_3PGA_Plas_tx	-1000000	1000000
GAP_Pi_Plas_tx	-1000000	1000000
GART-RXN_Plas	-1000000	1000000
GARTRANSFORMYL2-RXN_Plas	0	1000000
GCVMULTI-RXN_Mito	0	1000000
GDPKIN-RXN_Cyto	-1000000	1000000
GDPKIN-RXN_Mito	-1000000	1000000
GDPKIN-RXN_Plas	-1000000	1000000
GDPMANDEHYDRA-RXN_Cyto	0	1000000
GDPMANMANHYDRO-RXN_Cyto	0	1000000
GDPPYPHOSKIN-RXN_Cyto	0	1000000
GDPREDUCT-RXN_Cyto	-1000000	1000000
GERANIOL-DEHYDROGENASE-RXN_Cyto	0	1000000
GLC_H+_rev_Vacu_tx	0	1000000
GLC_Plas_tx	-1000000	1000000
GLC_Vacu_tx	0	1000000
GLC_bm_tx	-1000000	0
GLN_GLU_Mito_tx	-1000000	1000000
GLN_GLU_Plas_tx	-1000000	1000000
GLN_bm_tx	-1000000	0
GLT_MAL_Plas_tx	-1000000	1000000
GLT_Pero_tx	-1000000	1000000
GLT_bm_tx	-1000000	0
GLU6PDEHYDROG-RXN_Cyto	0	1000000
GLU6PDEHYDROG-RXN_Plas	0	1000000
GLUC1PADENYLTRANS-RXN_Plas	0	1000000
GLUC1PURIDYLTRANS-RXN_Cyto	-1000000	1000000
GLUCDEHYDROG-RXN_Cyto	-1000000	1000000
GLUCISOM-RXN_Cyto	-1000000	1000000
GLUCOKIN-RXN_Cyto	0	1000000
GLUCOKIN-RXN_Plas	0	1000000
GLUCONATE-5-DEHYDROGENASE-RXN-(NAD)_Cyto	-1000000	1000000
GLUCONATE-5-DEHYDROGENASE-RXN-(NADP)_Cyto	-1000000	1000000
GLUCONOKIN-RXN_Cyto	0	1000000
GLUCURONOKINASE-RXN_Cyto	0	1000000
GLURS-RXN_Plas	-1000000	1000000
GLUTACONYL-COA-DECARBOXYLASE-RXN_Pero	-1000000	1000000
GLUTACONYL_CoA_CoA_Pero_tx	-1000000	1000000
GLUTAMATE-DEHYDROGENASE-RXN_Mito	0	1000000
GLUTAMATE-FORMIMINOTRANSFERASE-RXN_Cyto	0	1000000
GLUTAMATE-N-ACETYLTRANSFERASE-RXN_Plas	0	1000000
GLUTAMATE-SYNTHASE-FERREDOXIN-RXN_Plas	0	1000000
GLUTAMATE-SYNTHASE-NADH-RXN_Plas	0	1000000
GLUTAMIDOTRANS-RXN_Plas	0	1000000
GLUTAMIN-RXN_Cyto	0	1000000
GLUTAMINESYN-RXN_Cyto	0	1000000
GLUTAMINESYN-RXN_Mito	0	1000000
GLUTAMINESYN-RXN_Plas	0	1000000
GLUTATHIONE-PEROXIDASE-RXN_Cyto	0	1000000
GLUTATHIONE-REDUCT-NADPH-RXN_Cyto	0	1000000
GLUTATHIONE-REDUCT-NADPH-RXN_Mito	0	1000000
GLUTATHIONE-REDUCT-NADPH-RXN_Pero	0	1000000
GLUTATHIONE-REDUCT-NADPH-RXN_Plas	0	1000000
GLUTATHIONE-SYN-RXN_Cyto	0	1000000
GLUTATHIONE-SYN-RXN_Plas	0	1000000
GLUTCYSLIG-RXN_Plas	-1000000	1000000
GLUTDECARBOX-RXN_Cyto	0	1000000
GLUTDEHYD-RXN_Mito	0	1000000
GLUTKIN-RXN_Cyto	0	1000000
GLUTKIN-RXN_Plas	0	1000000
GLUTRACE-RXN_Cyto	-1000000	1000000
GLUTRNAREDUCT-RXN_Plas	-1000000	0
GLUTSEMIALDEHYDROG-RXN_Cyto	0	1000000
GLUTSEMIALDEHYDROG-RXN_Plas	0	1000000
GLY3KIN-RXN_Plas	0	1000000
GLYC3PDEHYDROGBIOSYN-RXN_Cyto	0	1000000
GLYC3PDEHYDROGBIOSYN-RXN_Plas	0	1000000
GLYCERALDEHYDE-DEHYDRO-RXN_Cyto	0	1000000
GLYCERATE-DEHYDROGENASE-RXN_Pero	0	1000000
GLYCERATE_Plas_tx	-1000000	1000000
GLYCEROL-KIN-RXN_Cyto	-1000000	1000000
GLYCERONE-KINASE-RXN_Cyto	0	1000000
GLYCINE-AMINOTRANSFERASE-RXN_Pero	-1000000	1000000
GLYCINE-FORMIMINOTRANSFERASE-RXN_Cyto	-1000000	1000000
GLYCOGENSYN-RXN_Plas	0	1000000
GLYCOLLATE_bm_tx	-1000000	0
GLYOCARBOLIG-RXN_Cyto	0	1000000
GLYOHMETRANS-RXN_Cyto	-1000000	1000000
GLYOHMETRANS-RXN_Mito	-1000000	1000000
GLYOHMETRANS-RXN_Plas	-1000000	1000000
GLYOXI-RXN_Cyto	-1000000	1000000
GLYOXII-RXN_Cyto	-1000000	1000000
GLYOXYLATE-REDUCTASE-NADP+-RXN_Plas	0	1000000
GLYOX_Pero_tx	-1000000	1000000
GLYOX_Plas_tx	-1000000	1000000
GLYRIBONUCSYN-RXN_Plas	-1000000	1000000
GLY_Mito_tx	-1000000	1000000
GLY_Pero_tx	-1000000	1000000
GLY_Plas_tx	-1000000	1000000
GLY_bm_tx	-1000000	0
GMKALT-RXN_Cyto	-1000000	1000000
GMP-SYN-GLUT-RXN_Cyto	0	1000000
GMP-SYN-NH3-RXN_Cyto	0	1000000
GMP_bm_tx	-1000000	0
GPH-RXN_Plas	0	1000000
GPPSYN-RXN_Cyto	0	1000000
GPPSYN-RXN_Plas	0	1000000
GSAAMINOTRANS-RXN_Plas	-1000000	1000000
GST-RXN_Cyto	0	1000000
GTP-CYCLOHYDRO-I-RXN_Cyto	0	1000000
GTP-CYCLOHYDRO-II-RXN_Cyto	0	1000000
GTPPYPHOSKIN-RXN_Cyto	0	1000000
GUANIDINOBUTANAMIDE-NH3-RXN_Cyto	0	1000000
GUANIDINOBUTYRASE-RXN_Cyto	0	1000000
GUANINE-DEAMINASE-RXN_Cyto	0	1000000
GUANOSINE-DEAMINASE-RXN_Cyto	0	1000000
GUANOSINE-DIPHOSPHATASE-RXN_Cyto	0	1000000
GUANOSINEKIN-RXN_Cyto	0	1000000
GUANPRIBOSYLTRAN-RXN_Cyto	-1000000	1000000
GUANYL-KIN-RXN_Cyto	-1000000	1000000
GUANYLCYC-RXN_Cyto	0	1000000
Glycerate_Pero_tx	-1000000	1000000
Glycerol_bm_tx	-1000000	0
Glycolate_Pero_tx	-1000000	1000000
Glycolate_Plas_tx	-1000000	1000000
H+_ATPase_Cyto	0	1000000
H+_PPiase_Mito	-1000000	1000000
H2NEOPTERINALDOL-RXN_Cyto	0	1000000
H2NEOPTERINP3PYROPHOSPHOHYDRO-RXN_Cyto	0	1000000
H2PTERIDINEPYROPHOSPHOKIN-RXN_Mito	0	1000000
H2PTEROATESYNTH-RXN_Mito	0	1000000
HEMEOSYN-RXN_Cyto	0	1000000
HISTALDEHYD-RXN_Plas	0	1000000
HISTAMINOTRANS-RXN_Plas	0	1000000
HISTCYCLOHYD-RXN_Plas	0	1000000
HISTIDINE-AMMONIA-LYASE-RXN_Cyto	0	1000000
HISTIDINE-DECARBOXYLASE-RXN_Cyto	0	1000000
HISTIDPHOS-RXN_Plas	0	1000000
HISTOLDEHYD-RXN_Plas	0	1000000
HISTPRATPHYD-RXN_Plas	0	1000000
HIS_CITRULLINE_Mito_tx	-1000000	1000000
HIS_ORNITHINE_Mito_tx	-1000000	1000000
HIS_Plas_tx	-1000000	1000000
HIS_bm_tx	-1000000	0
HOMO-CYS_Plas_tx	-1000000	1000000
HOMOACONITATE-HYDRATASE-RXN_Cyto	0	1000000
HOMOCYSMET-RXN_Cyto	-1000000	1000000
HOMOCYSMETB12-RXN_Cyto	0	1000000
HOMOCYSMETB12-RXN_Plas	0	1000000
HOMOCYSTEINE-S-METHYLTRANSFERASE-RXN_Cyto	-1000000	1000000
HOMOGENTISATE-12-DIOXYGENASE-RXN_Cyto	0	1000000
HOMOSERDEAM-RXN_Cyto	-1000000	1000000
HOMOSERDEHYDROG-RXN-(NAD)_Plas	0	1000000
HOMOSERDEHYDROG-RXN-(NADP)_Plas	0	1000000
HOMOSERKIN-RXN_Plas	-1000000	1000000
HOMSUCTRAN-RXN_Cyto	-1000000	1000000
HS_Mito_tx	-1000000	1000000
HYDROHEX-RXN_Cyto	0	1000000
HYDROPEROXIDE-DEHYDRATASE-RXN_Cyto	0	1000000
HYDROXY-MANDELATE-RACEMASE-RXN_Cyto	-1000000	1000000
HYDROXYMETHYLGLUTARYL-COA-LYASE-RXN_Cyto	-1000000	1000000
HYDROXYMETHYLGLUTARYL-COA-REDUCTASE-RXN_Cyto	0	1000000
HYDROXYMETHYLGLUTARYL-COA-SYNTHASE-RXN_Cyto	0	1000000
HYDROXYPYRROLINEDEH-RXN_Cyto	-1000000	1000000
HYOSCYAMINE-6-DIOXYGENASE-RXN_Cyto	0	1000000
HYPOXANPRIBOSYLTRAN-RXN_Cyto	0	1000000
IGPSYN-RXN_Plas	0	1000000
ILE_Mito_tx	-1000000	1000000
ILE_Plas_tx	-1000000	1000000
ILE_bm_tx	-1000000	0
IMIDPHOSDEHYD-RXN_Plas	0	1000000
IMP-DEHYDROG-RXN_Cyto	-1000000	1000000
IMPCYCLOHYDROLASE-RXN_Plas	-1000000	1000000
INDOLE-3-ACETALDEHYDE-OXIDASE-RXN_Cyto	-1000000	1000000
INDOLE_ACETATE_AUXIN_Plas_tx	-1000000	1000000
INOPHOSPHOR-RXN_Cyto	-1000000	1000000
INORGPYROPHOSPHAT-RXN_Cyto	0	1000000
INORGPYROPHOSPHAT-RXN_Pero	0	1000000
INORGPYROPHOSPHAT-RXN_Plas	0	1000000
INOSINE-NUCLEOSIDASE-RXN_Cyto	0	1000000
INOSINEKIN-RXN_Cyto	0	1000000
INOSITOL_H+_Vacu_tx	0	1000000
IPPISOM-RXN_Cyto	-1000000	1000000
IPPISOM-RXN_Pero	-1000000	1000000
IPPISOM-RXN_Plas	-1000000	1000000
ISOCHORMAT-RXN_Cyto	-1000000	1000000
ISOCHORSYN-RXN_Cyto	-1000000	1000000
ISOCIT-CLEAV-RXN_Pero	0	1000000
ISOCITDEH-RXN_Cyto	0	1000000
ISOCITDEH-RXN_Mito	0	1000000
ISOCITDEH-RXN_Pero	0	1000000
ISOCITRATE-DEHYDROGENASE-NAD+-RXN_Mito	0	1000000
ISOCITRATE_ACONITATE_Mito_tx	-1000000	1000000
ISOCIT_bm_tx	-1000000	0
ISOVALERYL-COA-FAD-RXN_Mito	0	1000000
ISPH2-RXN-(NAD)_Plas	0	1000000
ISPH2-RXN-(NADP)_Plas	0	1000000
K+_rev_Vacu_tx	-1000000	1000000
KDO-8PPHOSPHAT-RXN_Cyto	0	1000000
KDO-8PSYNTH-RXN_Cyto	0	1000000
KDOTRANS-RXN_Cyto	0	1000000
KDOTRANS2-RXN_Cyto	0	1000000
KETOGLUTREDUCT-RXN_Cyto	-1000000	1000000
KETOHEXOKINASE-RXN_Cyto	0	1000000
KETOLACTOSE-RXN_Cyto	0	1000000
K_Cyto_tx	-1000000	1000000
L-3-CYANOALANINE-SYNTHASE-RXN_Cyto	-1000000	1000000
L-ARABINITOL-4-DEHYDROGENASE-RXN_Cyto	-1000000	1000000
L-ASCORBATE-OXIDASE-RXN_Cyto	0	1000000
L-ASCORBATE-PEROXIDASE-RXN_Cyto	0	1000000
L-ASCORBATE-PEROXIDASE-RXN_Mito	0	1000000
L-ASCORBATE-PEROXIDASE-RXN_Pero	0	1000000
L-ASCORBATE-PEROXIDASE-RXN_Plas	0	1000000
L-ASPARTATE-OXID-RXN_Plas	-1000000	1000000
L-ASPARTATE_GLU_Mito_tx	-1000000	1000000
L-ASPARTATE_Plas_tx	-1000000	1000000
L-CITRULLINE_Plas_tx	-1000000	1000000
L-GAMMA-GLUTAMYLCYSTEINE_Plas_tx	-1000000	1000000
L-IDITOL-2-DEHYDROGENASE-RXN_Cyto	0	1000000
L-LACTATE-DEHYDROGENASE-RXN_Cyto	0	1000000
L-MIMOSINE-SYNTHASE-RXN_Cyto	-1000000	1000000
L-XYLULOSE-REDUCTASE-RXN_Cyto	-1000000	1000000
LACCASE-RXN_Cyto	0	1000000
LACTOSE-6-PHOSPHATE-ISOMERASE-RXN_Cyto	-1000000	1000000
LANOSTEROL-SYNTHASE-RXN_Cyto	-1000000	1000000
LCYSDESULF-RXN_Cyto	-1000000	1000000
LEUCPEL-RXN_Cyto	0	1000000
LEUKOTRIENE-A4-HYDROLASE-RXN_Cyto	0	1000000
LEU_Mito_tx	-1000000	1000000
LEU_Plas_tx	-1000000	1000000
LEU_bm_tx	-1000000	0
LINOLEIC_ACID_Plas_tx	0	1000000
LIPIDADISACCHARIDESYNTH-RXN_Cyto	0	1000000
LIPOXYGENASE-RXN_Cyto	0	1000000
LTAA-RXN_Cyto	-1000000	1000000
LUMAZINESYN-RXN_Cyto	0	1000000
LXULRU5P-RXN_Cyto	-1000000	1000000
LYSDECARBOX-RXN_Cyto	0	1000000
LYS_CITRULLINE_Mito_tx	-1000000	1000000
LYS_HIS_Mito_tx	-1000000	1000000
LYS_ORNITHINE_Mito_tx	-1000000	1000000
LYS_Plas_tx	-1000000	1000000
LYS_bm_tx	-1000000	0
L_ASPARTATE_Pero_tx	-1000000	1000000
MALATE-DEH-RXN_Cyto	-1000000	1000000
MALATE-DEH-RXN_Mito	-1000000	1000000
MALATE-DEH-RXN_Pero	-1000000	1000000
MALATE-DEH-RXN_Plas	-1000000	1000000
MALATE-DEHYDROGENASE-NADP+-RXN_Plas	0	1000000
MALEYLACETOACETATE-ISOMERASE-RXN_Cyto	-1000000	1000000
MALIC-NAD-RXN_Mito	0	1000000
MALIC-NADP-RXN_Cyto	0	1000000
MALIC-NADP-RXN_Plas	0	1000000
MALONYL-COA-DECARBOXYLASE-RXN_Cyto	0	1000000
MALSYN-RXN_Pero	0	1000000
MALTODEXGLUCOSID-RXN_Plas	0	1000000
MALTOSE_Plas_tx	-1000000	1000000
MAL_ACONITATE_Mito_tx	-1000000	1000000
MAL_CIT_Mito_tx	-1000000	1000000
MAL_H+_Vacu_tx	0	1000000
MAL_H+_rev_Vacu_tx	0	1000000
MAL_ISOCITRATE_Mito_tx	-1000000	1000000
MAL_Pero_tx	-1000000	1000000
MAL_Pi_Mito_tx	-1000000	1000000
MAL_SO4_Mito_tx	-1000000	1000000
MAL_SUC_Mito_tx	-1000000	1000000
MAL_bm_tx	-1000000	0
MANDELATE-RACEMASE-RXN_Cyto	-1000000	1000000
MANDELONITRILE-LYASE-RXN_Cyto	0	1000000
MANNKIN-RXN_Cyto	0	1000000
MANNPISOM-RXN_Cyto	-1000000	1000000
MEPROPCOA-FAD-RXN_Mito	0	1000000
MERCAPYSTRANS-RXN_Cyto	0	1000000
METHENYLTHFCYCLOHYDRO-RXN_Cyto	-1000000	1000000
METHENYLTHFCYCLOHYDRO-RXN_Mito	-1000000	1000000
METHENYLTHFCYCLOHYDRO-RXN_Plas	-1000000	1000000
METHIONINE-GAMMA-LYASE-RXN_Cyto	0	1000000
METHIONINE-S-METHYLTRANSFERASE-RXN_Cyto	0	1000000
METHYLACETOACETYLCOATHIOL-RXN_Mito	-1000000	1000000
METHYLCROTONYL-COA-CARBOXYLASE-RXN_Mito	0	1000000
METHYLENE-THF_Mito_tx	-1000000	1000000
METHYLENE-THF_Plas_tx	-1000000	1000000
METHYLENETHFDEHYDROG-NADP-RXN_Cyto	-1000000	1000000
METHYLGLUTACONYL-COA-HYDRATASE-RXN_Mito	0	1000000
METHYLISOCITRATE-LYASE-RXN_Cyto	-1000000	1000000
METHYLMALONYL-COA-EPIM-RXN_Cyto	-1000000	1000000
METHYLMALONYL-COA-MUT-RXN_Cyto	-1000000	1000000
METHYLTHIOADENOSINE-NUCLEOSIDASE-RXN_Cyto	-1000000	1000000
MET_Plas_tx	-1000000	1000000
MET_bm_tx	-1000000	0
MEVALONATE-KINASE-RXN_Cyto	-1000000	1000000
MG+2_Plas_tx	-1000000	1000000
MG+2_rev_Vacu_tx	-1000000	1000000
MMUM-RXN_Cyto	0	1000000
MTOB_Plas_tx	-1000000	1000000
MYO-INOSITOL-1-KINASE-RXN_Cyto	0	1000000
MYO-INOSITOL-1-PHOSPHATE-SYNTHASE-RXN_Cyto	-1000000	1000000
MYO-INOSITOL-1OR-4-MONOPHOSPHATASE-RXN_Cyto	0	1000000
MYO-INOSITOL-OXYGENASE-RXN_Cyto	0	1000000
Mg_Cyto_tx	-1000000	1000000
N-ACETYLGLUCOSAMINE-KINASE-RXN_Cyto	0	1000000
N-ACETYLGLUTPREDUCT-RXN_Plas	0	1000000
N-ACETYLTRANSFER-RXN_Plas	0	1000000
N-CARBAMOYLPUTRESCINE-AMIDASE-RXN_Cyto	0	1000000
NACGLCTRANS-RXN_Cyto	0	1000000
NAD-KIN-RXN_Cyto	0	1000000
NAD-KIN-RXN_Plas	0	1000000
NAD-SYNTH-GLN-RXN_Cyto	0	1000000
NAD-SYNTH-NH3-RXN_Cyto	0	1000000
NADH-KINASE-RXN_Cyto	0	1000000
NADH-KINASE-RXN_Pero	0	1000000
NADHox_Cyto	0	1000000
NADPH-DEHYDROGENASE-FLAVIN-RXN_Cyto	0	1000000
NADPH_trans_Cyto	-1000000	1000000
NADPHox_Cyto	0	1000000
NADPHox_Mito	0	1000000
NADPHox_Pero	0	1000000
NADPHox_Plas	0	1000000
NADPPHOSPHAT-RXN_Cyto	0	1000000
NADPYROPHOSPHAT-RXN_Cyto	0	1000000
NAG1P-URIDYLTRANS-RXN_Cyto	0	1000000
NARINGENIN-3-DIOXYGENASE-RXN_Cyto	0	1000000
NARINGENIN-CHALCONE-SYNTHASE-RXN_Cyto	0	1000000
NH3_Mito_tx	-1000000	1000000
NH3_Pero_tx	-1000000	1000000
NH3_Plas_tx	-1000000	1000000
NH4_Cyto_tx	-1000000	1000000
NICONUCADENYLYLTRAN-RXN_Cyto	0	1000000
NICOTINAMID-RXN_Cyto	0	1000000
NICOTINATEPRIBOSYLTRANS-RXN_Cyto	0	1000000
NICOTINATE_NUCLEOTIDE_Plas_tx	-1000000	1000000
NITRATE-REDUCTASE-NADH-RXN_Cyto	0	1000000
NITRATE_H+_rev_Vacu_tx	0	1000000
NITRATE_Vacu_tx	0	1000000
NITRIC-OXIDE-SYNTHASE-RXN_Mito	0	1000000
NITRITE_Plas_tx	-1000000	1000000
NMNNUCLEOSID-RXN_Cyto	0	1000000
NO3_Cyto_tx	-1000000	1000000
O-SUCCHOMOSERLYASE-RXN_Plas	0	1000000
O-SUCCINYLBENZOATE-COA-SYN-RXN_Cyto	0	1000000
O2_Cyto_tx	-1000000	1000000
O2_Mito_tx	-1000000	1000000
O2_Pero_tx	-1000000	1000000
O2_Plas_tx	-1000000	1000000
OAA_ACONITATE_Mito_tx	-1000000	1000000
OAA_CIT_Mito_tx	-1000000	1000000
OAA_ISOCITRATE_Mito_tx	-1000000	1000000
OAA_MAL_Mito_tx	-1000000	1000000
OAA_MAL_Plas_tx	-1000000	1000000
OAA_Pero_tx	-1000000	1000000
OAA_Pi_Mito_tx	-1000000	1000000
OAA_SO4_Mito_tx	-1000000	1000000
OAA_SUC_Mito_tx	-1000000	1000000
OCTADECANAL-DECARBONYLASE-RXN_Cyto	0	1000000
OHMETHYLBILANESYN-RXN_Plas	0	1000000
OHMETPYRKIN-RXN_Cyto	0	1000000
ORNCARBAMTRANSFER-RXN_Mito	-1000000	1000000
ORNCARBAMTRANSFER-RXN_Plas	-1000000	1000000
ORNDECARBOX-RXN_Cyto	0	1000000
ORNITHINE-CYCLODEAMINASE-RXN_Cyto	0	1000000
ORNITHINE-GLU-AMINOTRANSFORASE-RXN_Mito	-1000000	1000000
ORNITHINE_CITRULLINE_Mito_tx	-1000000	1000000
ORNITHINE_CITRULLINE_Plas_tx	-1000000	1000000
ORN_bm_tx	-1000000	0
OROPRIBTRANS-RXN_Plas	-1000000	1000000
OROTATE_Plas_tx	-1000000	1000000
OROTPDECARB-RXN_Plas	0	1000000
OXALATE-OXIDASE-RXN_Cyto	0	1000000
OXALODECARB-RXN_Plas	0	1000000
OXALYL-COA-DECARBOXYLASE-RXN_Cyto	0	1000000
P-AMINO-BENZOATE_Mito_tx	-1000000	1000000
P-AMINO-BENZOATE_Plas_tx	-1000000	1000000
P-PANTOCYSDECARB-RXN_Cyto	0	1000000
P-PANTOCYSLIG-RXN_Cyto	0	1000000
PABASYN-RXN_Plas	-1000000	1000000
PABSYNMULTI-RXN_Cyto	-1000000	1000000
PALMITATE_Plas_tx	-1000000	1000000
PALMITOYL-COA-HYDROLASE-RXN_Cyto	0	1000000
PANTEPADENYLYLTRAN-RXN_Cyto	0	1000000
PANTOATE-BETA-ALANINE-LIG-RXN_Cyto	0	1000000
PANTOTHENATE-KIN-RXN_Cyto	0	1000000
PAPS_Plas_tx	-1000000	1000000
PDXJ-RXN_Cyto	0	1000000
PELUDP-RXN_Cyto	0	1000000
PEPCARBOX-RXN_Cyto	0	1000000
PEPCARBOXYKIN-RXN_Cyto	0	1000000
PEPDEPHOS-RXN_Cyto	0	1000000
PEPDEPHOS-RXN_Plas	0	1000000
PEP_Pi_Plas_tx	-1000000	1000000
PGLUCISOM-RXN_Cyto	-1000000	1000000
PGLUCISOM-RXN_Plas	-1000000	1000000
PGLYCDEHYDROG-RXN_Plas	-1000000	1000000
PHEAMINOTRANS-RXN_Cyto	-1000000	1000000
PHENDEHYD-RXN_Cyto	0	1000000
PHENYLALANINE-AMMONIA-LYASE-RXN_Cyto	0	1000000
PHENYLALANINE-DECARBOXYLASE-RXN_Cyto	0	1000000
PHENYLPYRUVATE-DECARBOXYLASE-RXN_Cyto	-1000000	1000000
PHE_Plas_tx	-1000000	1000000
PHE_bm_tx	-1000000	0
PHOSACETYLGLUCOSAMINEMUT-RXN_Cyto	-1000000	1000000
PHOSACETYLTRANS-RXN_Cyto	0	1000000
PHOSGLYPHOS-RXN_Cyto	-1000000	1000000
PHOSGLYPHOS-RXN_Plas	-1000000	1000000
PHOSMANMUT-RXN_Cyto	-1000000	1000000
PHOSNACMURPENTATRANS-RXN_Cyto	0	1000000
PHOSPHOGLUCMUT-RXN_Plas	-1000000	1000000
PHOSPHOMEVALONATE-KINASE-RXN_Pero	-1000000	1000000
PHOSPHORIBULOKINASE-RXN_Plas	0	1000000
PLASTOQUINOL--PLASTOCYANIN-REDUCTASE-RXN_Plas	0	1000000
PMPOXI-RXN_Cyto	-1000000	1000000
PNKIN-RXN_Cyto	0	1000000
PNPOXI-RXN_Cyto	-1000000	1000000
POLYAMINE-OXIDASE-RXN_Cyto	-1000000	1000000
PORPHOBILSYNTH-RXN_Plas	0	1000000
PPGPPSYN-RXN_Cyto	0	1000000
PPPGPPHYDRO-RXN_Cyto	0	1000000
PRAISOM-RXN_Plas	-1000000	1000000
PREPHENATE-ASP-TRANSAMINE-RXN_Cyto	0	1000000
PREPHENATE-DEHYDROGENASE-NADP+-RXN_Plas	0	1000000
PREPHENATE-TRANSAMINE-RXN_Plas	0	1000000
PREPHENATEDEHYDRAT-RXN_Cyto	-1000000	1000000
PREPHENATEDEHYDROG-RXN_Plas	0	1000000
PRIBFAICARPISOM-RXN_Plas	0	1000000
PROGESTERONE-5-ALPHA-REDUCTASE-RXN_Cyto	0	1000000
PROLINE-MULTI_Cyto	0	1000000
PROLINE-MULTI_Plas	0	1000000
PROPCOASYN-RXN_Mito	-1000000	1000000
PROPIONATE--COA-LIGASE-RXN_Cyto	-1000000	1000000
PROPIONYL-COA-CARBOXY-RXN_Cyto	-1000000	1000000
PROSTAGLANDIN-I-SYNTHASE-RXN_Cyto	-1000000	1000000
PROTOHEMEFERROCHELAT-RXN_Cyto	0	1000000
PROTOPORGENOXI-RXN_Mito	-1000000	1000000
PROTOPORGENOXI-RXN_Plas	-1000000	1000000
PROTOPORPHYRINOGEN_Mito_tx	-1000000	1000000
PROTOPORPHYRIN_IX_Mito_tx	-1000000	1000000
PRO_GLU_Mito_tx	-1000000	1000000
PRO_Mito_tx	-1000000	1000000
PRO_Plas_tx	-1000000	1000000
PRO_bm_tx	-1000000	0
PRPPAMIDOTRANS-RXN_Plas	-1000000	1000000
PRPPSYN-RXN_Cyto	0	1000000
PRPPSYN-RXN_Plas	0	1000000
PRTRANS-RXN_Plas	-1000000	1000000
PSERTRANSAM-RXN_Plas	-1000000	1000000
PSERTRANSAMPYR-RXN_Cyto	0	1000000
PSEUDOURIDINE-KINASE-RXN_Cyto	0	1000000
PSEUDOURIDYLATE-SYNTHASE-RXN_Cyto	0	1000000
PSII-RXN_Plas	0	1000000
PTAALT-RXN_Cyto	-1000000	1000000
PUTRESCINE-N-METHYLTRANSFERASE-RXN_Cyto	0	1000000
PUTRESCINE-OXIDASE-RXN_Cyto	-1000000	1000000
PYRAMKIN-RXN_Cyto	0	1000000
PYRIDOXAL-4-DEHYDROGENASE-RXN_Cyto	0	1000000
PYRIDOXINE-4-DEHYDROGENASE-RXN_Cyto	-1000000	1000000
PYRIDOXKIN-RXN_Cyto	-1000000	1000000
PYRIMSYN3-RXN_Cyto	0	1000000
PYROGLU_bm_tx	-1000000	0
PYRROLINECARBREDUCT-RXN_Cyto	-1000000	0
PYRROLINECARBREDUCT-RXN_Plas	-1000000	0
PYRUVATEORTHOPHOSPHATE-DIKINASE-RXN_Cyto	0	1000000
PYRUVATEORTHOPHOSPHATE-DIKINASE-RXN_Plas	0	1000000
PYRUVATE_H+_Mito_tx	-1000000	1000000
PYRUVATE_Plas_tx	-1000000	1000000
PYRUVDEH-RXN_Mito	0	1000000
PYRUVDEH-RXN_Plas	0	1000000
Photon_tx	-1000000	1000000
Pi_Cyto_tx	-1000000	1000000
Pi_H+_Mito_tx	-1000000	1000000
Pi_H+_Plas_tx	-1000000	1000000
Pi_Pero_tx	-1000000	1000000
Pi_Vacu_tx	-1000000	1000000
Plastidial_ATP_Synthase_Plas	0	1000000
QUINOLINATE-SYNTHA-RXN_Plas	0	1000000
QUINOPRIBOTRANS-RXN_Plas	0	1000000
R-2-METHYLMALATE-DEHYDRATASE-RXN_Cyto	0	1000000
R127-RXN_Cyto	0	1000000
R128-RXN_Cyto	0	1000000
R13-RXN_Cyto	0	1000000
R146-RXN_Cyto	0	1000000
R147-RXN_Cyto	0	1000000
R222-RXN_Cyto	0	1000000
R223-RXN_Cyto	0	1000000
R311-RXN_Cyto	0	1000000
R524-RXN_Cyto	0	1000000
R542-RXN_Cyto	0	1000000
R62-RXN_Cyto	0	1000000
R63-RXN_Cyto	0	1000000
R82-RXN_Cyto	0	1000000
R83-RXN_Cyto	0	1000000
RETICULINE-OXIDASE-RXN_Cyto	0	1000000
RETINAL-DEHYDROGENASE-RXN_Cyto	0	1000000
RETINOL-DEHYDROGENASE-RXN_Cyto	-1000000	1000000
RIB5PISOM-RXN_Cyto	-1000000	1000000
RIB5PISOM-RXN_Plas	-1000000	1000000
RIBOFLAVIN-SYN-RXN_Cyto	0	1000000
RIBOFLAVINKIN-RXN_Cyto	0	1000000
RIBOFLAVINSYNDEAM-RXN_Cyto	0	1000000
RIBOFLAVINSYNREDUC-RXN_Cyto	0	1000000
RIBOKIN-RXN_Cyto	0	1000000
RIBOPHOSPHAT-RXN_Cyto	0	1000000
RIBULOSE-BISPHOSPHATE-CARBOXYLASE-RXN_Plas	0	1000000
RIBULP3EPIM-RXN_Cyto	-1000000	1000000
RIBULP3EPIM-RXN_Plas	-1000000	1000000
RXN-1063_Cyto	0	1000000
RXN-10770_Plas	0	1000000
RXN-10779_Cyto	-1000000	1000000
RXN-10_Cyto	0	1000000
RXN-1101_Cyto	0	1000000
RXN-1102_Cyto	0	1000000
RXN-1103_Cyto	0	1000000
RXN-1104_Cyto	0	1000000
RXN-1106_Cyto	0	1000000
RXN-111_Cyto	-1000000	1000000
RXN-11213_Mito	0	1000000
RXN-1121_Cyto	-1000000	1000000
RXN-1122_Cyto	0	1000000
RXN-1125_Cyto	0	1000000
RXN-113_Cyto	0	1000000
RXN-1142_Cyto	0	1000000
RXN-1143_Cyto	0	1000000
RXN-114_Cyto	0	1000000
RXN-115_Cyto	0	1000000
RXN-11623_Cyto	-1000000	1000000
RXN-118_Cyto	0	1000000
RXN-1223_Cyto	0	1000000
RXN-1241-(NAD)_Cyto	0	1000000
RXN-1241-(NADP)_Cyto	0	1000000
RXN-1321_Cyto	0	1000000
RXN-1345_Cyto	0	1000000
RXN-1346_Cyto	-1000000	1000000
RXN-1347_Cyto	0	1000000
RXN-1348_Cyto	0	1000000
RXN-1349_Cyto	-1000000	1000000
RXN-14014_Plas	-1000000	0
RXN-1401_Cyto	0	1000000
RXN-1402_Cyto	0	1000000
RXN-1403_Cyto	-1000000	1000000
RXN-1404_Cyto	-1000000	1000000
RXN-1405_Cyto	0	1000000
RXN-1406_Cyto	0	1000000
RXN-1407_Plas	-1000000	1000000
RXN-1408_Plas	-1000000	1000000
RXN-1441_Cyto	0	1000000
RXN-1442_Cyto	0	1000000
RXN-1461_Cyto	0	1000000
RXN-1461_Vacu	0	1000000
RXN-1481_Cyto	0	1000000
RXN-1484_Cyto	0	1000000
RXN-1485_Cyto	-1000000	1000000
RXN-15131_Plas	0	1000000
RXN-171_Cyto	0	1000000
RXN-1725_Cyto	-1000000	1000000
RXN-1726_Cyto	-1000000	1000000
RXN-1727_Cyto	0	1000000
RXN-1728_Cyto	-1000000	1000000
RXN-172_Cyto	0	1000000
RXN-1827_Plas	0	1000000
RXN-1841_Cyto	0	1000000
RXN-1863_Cyto	0	1000000
RXN-1882_Cyto	-1000000	1000000
RXN-1884_Cyto	0	1000000
RXN-1981_Cyto	-1000000	1000000
RXN-1_Cyto	0	1000000
RXN-2001_Cyto	0	1000000
RXN-2002_Cyto	-1000000	1000000
RXN-2003_Cyto	-1000000	1000000
RXN-2005_Cyto	0	1000000
RXN-2006_Cyto	0	1000000
RXN-2007_Cyto	0	1000000
RXN-2008_Cyto	-1000000	1000000
RXN-2009_Cyto	-1000000	1000000
RXN-2121_Cyto	0	1000000
RXN-2122_Cyto	0	1000000
RXN-2141_Cyto	-1000000	1000000
RXN-2141_Plas	-1000000	1000000
RXN-2206_Cyto	0	1000000
RXN-2207_Cyto	0	1000000
RXN-2208_Cyto	0	1000000
RXN-2209_Cyto	0	1000000
RXN-2222_Cyto	0	1000000
RXN-2224_Cyto	0	1000000
RXN-22_Cyto	0	1000000
RXN-2541_Cyto	0	1000000
RXN-2542_Cyto	0	1000000
RXN-2543_Cyto	-1000000	1000000
RXN-2561_Cyto	-1000000	1000000
RXN-2562_Cyto	0	1000000
RXN-2581_Cyto	0	1000000
RXN-25_Cyto	0	1000000
RXN-2601_Cyto	0	1000000
RXN-2602_Cyto	0	1000000
RXN-2621_Cyto	0	1000000
RXN-2622_Cyto	0	1000000
RXN-2881_Cyto	-1000000	0
RXN-2901_Cyto	0	1000000
RXN-292_Cyto	0	1000000
RXN-2944_Cyto	0	1000000
RXN-2945_Cyto	0	1000000
RXN-2946_Cyto	0	1000000
RXN-2947_Cyto	0	1000000
RXN-2948_Cyto	0	1000000
RXN-2961_Cyto	-1000000	1000000
RXN-2962-(NAD)_Cyto	0	1000000
RXN-2962-(NADP)_Cyto	0	1000000
RXN-2981_Cyto	0	1000000
RXN-2982_Cyto	0	1000000
RXN-3142_Cyto	0	1000000
RXN-3221_Cyto	-1000000	1000000
RXN-3422_Cyto	-1000000	1000000
RXN-3481_Cyto	0	1000000
RXN-34_Cyto	0	1000000
RXN-3521_Cyto	0	1000000
RXN-3521_Mito	0	1000000
RXN-3521_Pero	0	1000000
RXN-3521_Plas	0	1000000
RXN-3522_Cyto	0	1000000
RXN-3522_Mito	0	1000000
RXN-3522_Pero	0	1000000
RXN-3522_Plas	0	1000000
RXN-3523_Cyto	0	1000000
RXN-3523_Mito	0	1000000
RXN-3523_Pero	0	1000000
RXN-3523_Plas	0	1000000
RXN-3541_Cyto	0	1000000
RXN-3562_Cyto	0	1000000
RXN-3642_Cyto	0	1000000
RXN-3766_Cyto	0	1000000
RXN-37_Cyto	0	1000000
RXN-3_Cyto	0	1000000
RXN-4021_Cyto	0	1000000
RXN-4144_Cyto	0	1000000
RXN-4161_Cyto	-1000000	1000000
RXN-4209_Cyto	0	1000000
RXN-4210_Cyto	0	1000000
RXN-4221_Cyto	-1000000	1000000
RXN-4222_Cyto	-1000000	1000000
RXN-4224_Cyto	0	1000000
RXN-4225_Cyto	-1000000	1000000
RXN-4226_Cyto	-1000000	1000000
RXN-4228_Cyto	0	1000000
RXN-4229_Cyto	-1000000	1000000
RXN-4230_Cyto	0	1000000
RXN-4231_Cyto	0	1000000
RXN-4242_Cyto	0	1000000
RXN-4243_Cyto	0	1000000
RXN-4303_Cyto	0	1000000
RXN-4304_Cyto	0	1000000
RXN-4305_Cyto	0	1000000
RXN-4306_Cyto	0	1000000
RXN-4307_Cyto	0	1000000
RXN-4308_Cyto	0	1000000
RXN-4309_Cyto	-1000000	1000000
RXN-4310_Cyto	0	1000000
RXN-4311_Cyto	-1000000	1000000
RXN-4312_Cyto	0	1000000
RXN-4313_Cyto	-1000000	1000000
RXN-4314_Cyto	0	1000000
RXN-4315_Cyto	-1000000	1000000
RXN-4316_Cyto	-1000000	1000000
RXN-4317_Cyto	0	1000000
RXN-4318_Cyto	-1000000	1000000
RXN-4441_Cyto	-1000000	1000000
RXN-4501_Cyto	0	1000000
RXN-4522_Cyto	0	1000000
RXN-4541_Cyto	0	1000000
RXN-4542_Cyto	0	1000000
RXN-4603_Cyto	0	1000000
RXN-4605_Cyto	0	1000000
RXN-4621_Cyto	-1000000	1000000
RXN-4641_Cyto	-1000000	1000000
RXN-4661_Cyto	-1000000	1000000
RXN-4662_Cyto	0	1000000
RXN-4681_Cyto	-1000000	1000000
RXN-4723_Cyto	0	1000000
RXN-4726_Cyto	0	1000000
RXN-4735_Cyto	0	1000000
RXN-4737_Cyto	0	1000000
RXN-4781_Cyto	0	1000000
RXN-4801_Cyto	-1000000	1000000
RXN-4802_Cyto	-1000000	1000000
RXN-4803_Cyto	-1000000	1000000
RXN-4804_Cyto	-1000000	1000000
RXN-4823_Cyto	0	1000000
RXN-4843_Cyto	-1000000	1000000
RXN-4844_Cyto	0	1000000
RXN-4848_Cyto	0	1000000
RXN-5002_Cyto	0	1000000
RXN-5004_Cyto	0	1000000
RXN-5021_Cyto	0	1000000
RXN-5061_Cyto	-1000000	1000000
RXN-5101_Cyto	0	1000000
RXN-5102_Cyto	-1000000	1000000
RXN-5106_Cyto	0	1000000
RXN-5107_Cyto	0	1000000
RXN-5108_Cyto	0	1000000
RXN-5109_Cyto	0	1000000
RXN-5110_Cyto	0	1000000
RXN-5123_Cyto	0	1000000
RXN-5163_Cyto	0	1000000
RXN-5164_Cyto	0	1000000
RXN-5165_Cyto	0	1000000
RXN-5166_Cyto	0	1000000
RXN-5242_Cyto	0	1000000
RXN-525_Cyto	-1000000	1000000
RXN-5282_Plas	0	1000000
RXN-5283_Plas	0	1000000
RXN-5284_Plas	0	1000000
RXN-5285_Cyto	0	1000000
RXN-5286_Cyto	0	1000000
RXN-5341_Cyto	0	1000000
RXN-5481_Cyto	0	1000000
RXN-5641_Cyto	0	1000000
RXN-5642_Cyto	0	1000000
RXN-5643_Cyto	0	1000000
RXN-5647_Cyto	0	1000000
RXN-5682_Plas	0	1000000
RXN-5841_Cyto	0	1000000
RXN-5901_Cyto	0	1000000
RXN-5961_Cyto	0	1000000
RXN-5962_Cyto	0	1000000
RXN-5985_Cyto	0	1000000
RXN-600_Cyto	0	1000000
RXN-6021_Cyto	-1000000	1000000
RXN-602_Cyto	0	1000000
RXN-6161_Cyto	0	1000000
RXN-6201_Pero	0	1000000
RXN-6268_Cyto	-1000000	1000000
RXN-6269-(NAD)_Cyto	-1000000	1000000
RXN-6269-(NADP)_Cyto	-1000000	1000000
RXN-6321_Cyto	0	1000000
RXN-6381_Cyto	-1000000	1000000
RXN-6382-(NAD)_Cyto	0	1000000
RXN-6382-(NADP)_Cyto	0	1000000
RXN-6383_Mito	0	1000000
RXN-6384_Mito	-1000000	1000000
RXN-6401_Cyto	0	1000000
RXN-6421_Cyto	0	1000000
RXN-6423_Cyto	0	1000000
RXN-6424_Cyto	0	1000000
RXN-6425_Cyto	0	1000000
RXN-6522_Cyto	0	1000000
RXN-6523_Cyto	0	1000000
RXN-6524_Cyto	0	1000000
RXN-6541_Cyto	0	1000000
RXN-6542_Cyto	0	1000000
RXN-6543_Cyto	0	1000000
RXN-6544_Cyto	0	1000000
RXN-6545_Cyto	0	1000000
RXN-6546_Cyto	0	1000000
RXN-6547_Cyto	0	1000000
RXN-6550_Cyto	0	1000000
RXN-6622_Cyto	0	1000000
RXN-6685_Cyto	0	1000000
RXN-6721_Cyto	0	1000000
RXN-6722_Cyto	0	1000000
RXN-6723_Cyto	0	1000000
RXN-6724_Cyto	0	1000000
RXN-6741_Cyto	0	1000000
RXN-6742_Cyto	0	1000000
RXN-6762_Cyto	0	1000000
RXN-6883_Mito	0	1000000
RXN-6884_Mito	0	1000000
RXN-6902_Mito	0	1000000
RXN-6903_Cyto	0	1000000
RXN-6903_Plas	0	1000000
RXN-706_Cyto	0	1000000
RXN-707_Cyto	0	1000000
RXN-7082_Cyto	0	1000000
RXN-708_Cyto	0	1000000
RXN-709_Cyto	-1000000	1000000
RXN-710_Cyto	-1000000	1000000
RXN-711_Cyto	-1000000	1000000
RXN-712_Cyto	-1000000	1000000
RXN-7141_Cyto	0	1000000
RXN-7182_Cyto	-1000000	1000000
RXN-7183-(NAD)_Mito	0	1000000
RXN-7183-(NADP)_Mito	0	1000000
RXN-7184_Cyto	0	1000000
RXN-7185_Cyto	-1000000	1000000
RXN-7186_Cyto	0	1000000
RXN-7202_Cyto	0	1000000
RXN-7203_Cyto	0	1000000
RXN-7204_Cyto	0	1000000
RXN-721_Cyto	-1000000	1000000
RXN-7226_Cyto	0	1000000
RXN-7241_Cyto	0	1000000
RXN-7242_Cyto	0	1000000
RXN-7243_Cyto	0	1000000
RXN-7244_Cyto	0	1000000
RXN-7245_Cyto	0	1000000
RXN-7246_Cyto	0	1000000
RXN-7247_Cyto	0	1000000
RXN-7248_Cyto	0	1000000
RXN-7249_Cyto	0	1000000
RXN-7250_Cyto	0	1000000
RXN-7251_Cyto	0	1000000
RXN-7253_Cyto	0	1000000
RXN-7301_Cyto	0	1000000
RXN-7302_Cyto	0	1000000
RXN-7303_Cyto	0	1000000
RXN-7304_Cyto	0	1000000
RXN-7305_Cyto	0	1000000
RXN-7381_Cyto	-1000000	1000000
RXN-7401_Cyto	-1000000	1000000
RXN-7421_Cyto	0	1000000
RXN-7422_Cyto	0	1000000
RXN-744_Cyto	-1000000	1000000
RXN-745_Cyto	-1000000	1000000
RXN-7461_Cyto	0	1000000
RXN-7566_Cyto	0	1000000
RXN-7568_Cyto	0	1000000
RXN-7569_Cyto	0	1000000
RXN-7570_Cyto	-1000000	1000000
RXN-7571_Cyto	0	1000000
RXN-7580_Cyto	0	1000000
RXN-7589_Cyto	0	1000000
RXN-7590_Cyto	0	1000000
RXN-7591_Cyto	0	1000000
RXN-7599_Cyto	0	1000000
RXN-7601_Cyto	0	1000000
RXN-7607_Cyto	0	1000000
RXN-7609_Cyto	0	1000000
RXN-7619_Cyto	0	1000000
RXN-761_Cyto	-1000000	1000000
RXN-7624_Cyto	0	1000000
RXN-7643_Cyto	0	1000000
RXN-7644_Cyto	-1000000	1000000
RXN-7647_Cyto	0	1000000
RXN-7648_Cyto	0	1000000
RXN-7650_Cyto	0	1000000
RXN-7651_Cyto	-1000000	1000000
RXN-7652_Cyto	0	1000000
RXN-7653_Cyto	-1000000	1000000
RXN-7657_Cyto	0	1000000
RXN-7658_Plas	0	1000000
RXN-7659_Plas	0	1000000
RXN-7660_Plas	0	1000000
RXN-7663_Plas	0	1000000
RXN-7664_Plas	-1000000	1000000
RXN-7665_Plas	-1000000	1000000
RXN-7666_Plas	-1000000	1000000
RXN-7673_Cyto	0	1000000
RXN-7674_Plas	0	1000000
RXN-7676_Plas	0	1000000
RXN-7677_Plas	0	1000000
RXN-7678_Plas	0	1000000
RXN-7679_Plas	0	1000000
RXN-7680_Cyto	0	1000000
RXN-7682_Cyto	-1000000	1000000
RXN-7683_Cyto	0	1000000
RXN-7686_Cyto	0	1000000
RXN-7692_Cyto	0	1000000
RXN-7693_Cyto	0	1000000
RXN-7694_Cyto	0	1000000
RXN-7700_Cyto	0	1000000
RXN-7703_Cyto	0	1000000
RXN-7706_Cyto	0	1000000
RXN-7737_Plas	0	1000000
RXN-7738_Cyto	0	1000000
RXN-7739_Cyto	0	1000000
RXN-773_Cyto	-1000000	1000000
RXN-7740_Cyto	0	1000000
RXN-7741_Cyto	-1000000	1000000
RXN-7744_Cyto	0	1000000
RXN-774_Cyto	0	1000000
RXN-7759_Cyto	0	1000000
RXN-7775_Cyto	-1000000	1000000
RXN-7782_Cyto	0	1000000
RXN-7784_Cyto	0	1000000
RXN-7785_Cyto	0	1000000
RXN-7790_Cyto	0	1000000
RXN-7800_Plas	-1000000	1000000
RXN-7805_Cyto	0	1000000
RXN-7810_Cyto	0	1000000
RXN-7811_Cyto	0	1000000
RXN-7812_Cyto	0	1000000
RXN-7813_Cyto	0	1000000
RXN-7815_Cyto	0	1000000
RXN-7828_Cyto	-1000000	1000000
RXN-7830_Cyto	0	1000000
RXN-7832_Cyto	0	1000000
RXN-7834_Cyto	0	1000000
RXN-7842_Cyto	0	1000000
RXN-7843_Cyto	0	1000000
RXN-7875_Cyto	0	1000000
RXN-7876_Cyto	0	1000000
RXN-7877_Cyto	0	1000000
RXN-7878_Cyto	0	1000000
RXN-7908_Cyto	0	1000000
RXN-7913_Cyto	-1000000	1000000
RXN-7921_Cyto	-1000000	1000000
RXN-7922_Cyto	-1000000	1000000
RXN-7931_Cyto	-1000000	1000000
RXN-7933_Cyto	0	1000000
RXN-7968-(NAD)_Cyto	-1000000	1000000
RXN-7968-(NADP)_Cyto	-1000000	1000000
RXN-7974_Cyto	0	1000000
RXN-7975_Cyto	-1000000	1000000
RXN-7978_Plas	0	1000000
RXN-7979_Plas	0	1000000
RXN-7984_Plas	0	1000000
RXN-7985_Plas	0	1000000
RXN-7997_Cyto	-1000000	1000000
RXN-7998_Cyto	0	1000000
RXN-8001_Plas	0	1000000
RXN-8006_Cyto	0	1000000
RXN-8014_Cyto	0	1000000
RXN-8035_Cyto	-1000000	1000000
RXN-8036_Cyto	0	1000000
RXN-8037_Cyto	0	1000000
RXN-8038_Cyto	-1000000	1000000
RXN-8052_Cyto	0	1000000
RXN-8074_Cyto	-1000000	1000000
RXN-8086_Cyto	0	1000000
RXN-8088_Cyto	0	1000000
RXN-8089_Cyto	0	1000000
RXN-8090_Cyto	0	1000000
RXN-8091_Cyto	0	1000000
RXN-8092_Cyto	0	1000000
RXN-8093_Cyto	0	1000000
RXN-8094_Cyto	0	1000000
RXN-8138_Cyto	-1000000	1000000
RXN-8139_Cyto	0	1000000
RXN-8140_Cyto	-1000000	1000000
RXN-8153_Cyto	-1000000	1000000
RXN-8155_Cyto	0	1000000
RXN-8162_Cyto	0	1000000
RXN-8169_Cyto	-1000000	1000000
RXN-8170_Cyto	-1000000	1000000
RXN-8171_Cyto	0	1000000
RXN-8177_Cyto	0	1000000
RXN-8178_Cyto	0	1000000
RXN-8179_Cyto	0	1000000
RXN-8180_Cyto	0	1000000
RXN-8181_Cyto	-1000000	1000000
RXN-8183_Cyto	0	1000000
RXN-8197_Cyto	0	1000000
RXN-8204_Cyto	-1000000	1000000
RXN-8205_Cyto	-1000000	1000000
RXN-8206_Cyto	0	1000000
RXN-8208_Cyto	0	1000000
RXN-8209_Cyto	0	1000000
RXN-821_Mito	-1000000	1000000
RXN-8228_Cyto	0	1000000
RXN-8231_Cyto	-1000000	1000000
RXN-8232_Cyto	-1000000	1000000
RXN-8233_Cyto	-1000000	1000000
RXN-8234_Cyto	-1000000	1000000
RXN-8235_Cyto	0	1000000
RXN-8244_Cyto	0	1000000
RXN-8246_Cyto	0	1000000
RXN-8254_Cyto	0	1000000
RXN-8255_Cyto	0	1000000
RXN-8263_Cyto	0	1000000
RXN-8277_Cyto	0	1000000
RXN-8281_Cyto	0	1000000
RXN-8292_Cyto	0	1000000
RXN-8294_Cyto	-1000000	1000000
RXN-8295_Cyto	0	1000000
RXN-8296_Cyto	0	1000000
RXN-8297_Cyto	0	1000000
RXN-8298_Cyto	0	1000000
RXN-8299_Cyto	0	1000000
RXN-8300_Cyto	0	1000000
RXN-8301_Cyto	-1000000	1000000
RXN-8302_Cyto	0	1000000
RXN-8303_Cyto	0	1000000
RXN-8304_Cyto	0	1000000
RXN-8305_Cyto	0	1000000
RXN-8306_Cyto	0	1000000
RXN-8307_Cyto	0	1000000
RXN-8308_Cyto	0	1000000
RXN-8309_Cyto	-1000000	1000000
RXN-8310_Cyto	-1000000	1000000
RXN-8311_Cyto	-1000000	1000000
RXN-8313_Cyto	-1000000	1000000
RXN-8314_Cyto	-1000000	1000000
RXN-8316_Cyto	-1000000	1000000
RXN-8317_Cyto	-1000000	1000000
RXN-8318_Cyto	0	1000000
RXN-8319_Cyto	-1000000	1000000
RXN-8320_Cyto	-1000000	1000000
RXN-8321_Cyto	0	1000000
RXN-8322_Cyto	0	1000000
RXN-8323_Cyto	-1000000	1000000
RXN-8324_Cyto	-1000000	1000000
RXN-8325_Cyto	-1000000	1000000
RXN-8326_Cyto	0	1000000
RXN-8327_Cyto	-1000000	1000000
RXN-8328_Cyto	0	1000000
RXN-8329_Cyto	-1000000	1000000
RXN-8330_Cyto	-1000000	1000000
RXN-8331_Cyto	-1000000	1000000
RXN-8332_Cyto	0	1000000
RXN-8333_Cyto	0	1000000
RXN-8334_Cyto	0	1000000
RXN-8335_Cyto	0	1000000
RXN-8340_Cyto	0	1000000
RXN-8344_Cyto	0	1000000
RXN-8348_Cyto	0	1000000
RXN-8351_Cyto	0	1000000
RXN-8352_Cyto	0	1000000
RXN-8353_Cyto	0	1000000
RXN-8357_Cyto	0	1000000
RXN-8360_Cyto	0	1000000
RXN-8361_Cyto	0	1000000
RXN-8363_Cyto	0	1000000
RXN-8364_Cyto	0	1000000
RXN-8365_Cyto	0	1000000
RXN-8366_Cyto	-1000000	1000000
RXN-8367_Cyto	-1000000	1000000
RXN-8368_Cyto	-1000000	1000000
RXN-8369_Cyto	-1000000	1000000
RXN-8382_Cyto	0	1000000
RXN-8383_Cyto	0	1000000
RXN-8386_Cyto	0	1000000
RXN-8387_Cyto	0	1000000
RXN-8414_Cyto	0	1000000
RXN-8415_Cyto	0	1000000
RXN-8416_Cyto	0	1000000
RXN-8417_Cyto	0	1000000
RXN-8418_Cyto	0	1000000
RXN-8419_Cyto	0	1000000
RXN-8421_Cyto	0	1000000
RXN-8422_Cyto	0	1000000
RXN-8423_Cyto	0	1000000
RXN-8424_Cyto	0	1000000
RXN-8425_Cyto	0	1000000
RXN-8426_Cyto	0	1000000
RXN-8428_Cyto	0	1000000
RXN-8429_Cyto	0	1000000
RXN-8430_Cyto	0	1000000
RXN-8431_Cyto	0	1000000
RXN-8432_Cyto	0	1000000
RXN-8434_Cyto	-1000000	1000000
RXN-8441_Cyto	0	1000000
RXN-8442_Cyto	0	1000000
RXN-8443_Cyto	0	1000000
RXN-8444_Cyto	0	1000000
RXN-8447_Cyto	0	1000000
RXN-8450_Cyto	0	1000000
RXN-8451_Cyto	0	1000000
RXN-8486_Cyto	0	1000000
RXN-8504_Cyto	0	1000000
RXN-8552_Cyto	-1000000	1000000
RXN-8553_Cyto	0	1000000
RXN-8561_Cyto	0	1000000
RXN-8562_Cyto	0	1000000
RXN-8567_Cyto	0	1000000
RXN-8574_Cyto	0	1000000
RXN-8618_Cyto	0	1000000
RXN-8631_Cyto	0	1000000
RXN-8645_Cyto	-1000000	1000000
RXN-8652_Cyto	0	1000000
RXN-8653_Cyto	0	1000000
RXN-8654_Cyto	0	1000000
RXN-8656_Cyto	0	1000000
RXN-8657_Cyto	-1000000	1000000
RXN-8675_Cyto	0	1000000
RXN-8677_Cyto	0	1000000
RXN-8678_Cyto	0	1000000
RXN-8679_Cyto	0	1000000
RXN-8680_Cyto	0	1000000
RXN-8681_Cyto	0	1000000
RXN-8682_Cyto	-1000000	1000000
RXN-8683_Cyto	0	1000000
RXN-8684_Cyto	0	1000000
RXN-8713_Cyto	0	1000000
RXN-8714_Cyto	0	1000000
RXN-8715_Cyto	0	1000000
RXN-8728_Cyto	0	1000000
RXN-8730_Cyto	0	1000000
RXN-8751_Cyto	0	1000000
RXN-8752_Cyto	0	1000000
RXN-8753_Cyto	-1000000	1000000
RXN-8754_Cyto	-1000000	1000000
RXN-8755_Cyto	-1000000	1000000
RXN-8771_Cyto	0	1000000
RXN-8772_Cyto	-1000000	1000000
RXN-8789_Cyto	0	1000000
RXN-8790_Cyto	0	1000000
RXN-8791_Cyto	0	1000000
RXN-8794_Cyto	-1000000	1000000
RXN-8795_Cyto	-1000000	1000000
RXN-8796_Cyto	-1000000	1000000
RXN-8813_Cyto	0	1000000
RXN-886_Cyto	0	1000000
RXN-8873_Cyto	0	1000000
RXN-8898_Cyto	0	1000000
RXN-8909_Cyto	0	1000000
RXN-8911_Cyto	-1000000	1000000
RXN-8931_Cyto	0	1000000
RXN-8939_Cyto	0	1000000
RXN-8953_Cyto	0	1000000
RXN-8975_Cyto	0	1000000
RXN-8976_Cyto	0	1000000
RXN-8990_Cyto	0	1000000
RXN-8991_Plas	0	1000000
RXN-8992_Cyto	0	1000000
RXN-8993_Cyto	-1000000	1000000
RXN-8994_Cyto	-1000000	1000000
RXN-8995_Cyto	-1000000	1000000
RXN-8996_Cyto	-1000000	1000000
RXN-8997_Cyto	-1000000	1000000
RXN-8999_Cyto	-1000000	1000000
RXN-9000_Cyto	0	1000000
RXN-9001_Cyto	-1000000	1000000
RXN-9002_Cyto	-1000000	1000000
RXN-9004_Cyto	-1000000	1000000
RXN-9005_Cyto	-1000000	1000000
RXN-9008_Cyto	0	1000000
RXN-9015_Cyto	0	1000000
RXN-9020_Cyto	0	1000000
RXN-9021_Cyto	0	1000000
RXN-9022_Cyto	0	1000000
RXN-90_Cyto	0	1000000
RXN-9104_Cyto	0	1000000
RXN-9106_Cyto	-1000000	1000000
RXN-9135_Cyto	0	1000000
RXN-9138_Cyto	-1000000	1000000
RXN-9139_Cyto	-1000000	1000000
RXN-9157_Cyto	0	1000000
RXN-9168_Cyto	0	1000000
RXN-9169_Cyto	0	1000000
RXN-9171_Cyto	0	1000000
RXN-9172_Cyto	-1000000	1000000
RXN-9173_Cyto	0	1000000
RXN-9174_Cyto	0	1000000
RXN-9175_Cyto	0	1000000
RXN-9193_Cyto	-1000000	1000000
RXN-91_Cyto	0	1000000
RXN-9229_Cyto	0	1000000
RXN-9230_Cyto	0	1000000
RXN-9234_Cyto	0	1000000
RXN-9235_Cyto	0	1000000
RXN-9236_Cyto	0	1000000
RXN-9237_Cyto	0	1000000
RXN-9241_Cyto	0	1000000
RXN-9242_Cyto	0	1000000
RXN-9243_Cyto	0	1000000
RXN-9259_Mito	0	1000000
RXN-9259_Plas	0	1000000
RXN-9275_Cyto	0	1000000
RXN-9276-(NAD)_Cyto	0	1000000
RXN-9276-(NADP)_Cyto	0	1000000
RXN-9278_Cyto	0	1000000
RXN-9279_Cyto	0	1000000
RXN-9280_Cyto	0	1000000
RXN-9281_Cyto	0	1000000
RXN-9282_Cyto	0	1000000
RXN-9284_Cyto	0	1000000
RXN-9285_Cyto	0	1000000
RXN-9287_Cyto	0	1000000
RXN-9290-(NAD)_Cyto	-1000000	1000000
RXN-9290-(NADP)_Cyto	-1000000	1000000
RXN-92_Cyto	0	1000000
RXN-9310_Cyto	0	1000000
RXN-9311_Cyto	0	1000000
RXN-9348_Cyto	-1000000	1000000
RXN-9364_Cyto	-1000000	1000000
RXN-9369_Cyto	0	1000000
RXN-9370_Cyto	-1000000	1000000
RXN-9384_Cyto	-1000000	1000000
RXN-947_Cyto	0	1000000
RXN-9543_Cyto	0	1000000
RXN-9544_Cyto	0	1000000
RXN-9545_Cyto	0	1000000
RXN-9546_Cyto	0	1000000
RXN-9583_Cyto	0	1000000
RXN-95_Cyto	0	1000000
RXN-9600_Cyto	0	1000000
RXN-9614_Cyto	-1000000	1000000
RXN-961_Plas	0	1000000
RXN-9623_Cyto	0	1000000
RXN-9624_Cyto	0	1000000
RXN-9626_Cyto	0	1000000
RXN-9627_Cyto	0	1000000
RXN-9628_Cyto	0	1000000
RXN-9636_Cyto	0	1000000
RXN-9644_Cyto	0	1000000
RXN-9666_Cyto	0	1000000
RXN-9673_Cyto	0	1000000
RXN-9674_Cyto	0	1000000
RXN-9699_Cyto	0	1000000
RXN-969_Pero	0	1000000
RXN-9700_Cyto	0	1000000
RXN-9719_Cyto	0	1000000
RXN-9720_Cyto	-1000000	0
RXN-9723_Cyto	0	1000000
RXN-9724_Cyto	0	1000000
RXN-9726_Cyto	0	1000000
RXN-974_Cyto	0	1000000
RXN-9756_Cyto	0	1000000
RXN-9757_Cyto	0	1000000
RXN-9758_Cyto	0	1000000
RXN-9772_Cyto	0	1000000
RXN-9815_Cyto	0	1000000
RXN-9817_Cyto	0	1000000
RXN-9857_Cyto	0	1000000
RXN-9868_Cyto	0	1000000
RXN-9887_Cyto	0	1000000
RXN-9890_Cyto	0	1000000
RXN-9910_Cyto	0	1000000
RXN-991_Cyto	0	1000000
RXN-9940_Cyto	-1000000	1000000
RXN-9942_Cyto	-1000000	1000000
RXN-9944_Cyto	-1000000	1000000
RXN-9_Cyto	0	1000000
RXN-MG-PROTOPORPHYRIN-METHYLESTER-SYN_Plas	0	1000000
RXN0-1001_Cyto	0	1000000
RXN0-1441_Cyto	0	1000000
RXN0-1461_Plas	0	1000000
RXN0-1483_Cyto	0	1000000
RXN0-2381_Plas	-1000000	1000000
RXN0-2382_Plas	0	1000000
RXN0-267_Cyto	0	1000000
RXN0-271_Cyto	0	1000000
RXN0-302_Plas	0	1000000
RXN0-361_Cyto	0	1000000
RXN0-363_Cyto	0	1000000
RXN0-366_Cyto	0	1000000
RXN0-384_Cyto	0	1000000
RXN0-3942_Cyto	0	1000000
RXN0-4401_Cyto	0	1000000
RXN0-5114_Plas	0	1000000
RXN0-5181_Plas	0	1000000
RXN0-5182_Cyto	0	1000000
RXN0-5182_Plas	0	1000000
RXN0-5183_Cyto	0	1000000
RXN0-5184_Plas	0	1000000
RXN0-5216_Cyto	0	1000000
RXN0-5222_Cyto	0	1000000
RXN0-5224_Cyto	-1000000	1000000
RXN0-5224_Mito	-1000000	1000000
RXN0-5224_Plas	-1000000	1000000
RXN0-5226_Cyto	0	1000000
RXN0-5240_Cyto	-1000000	1000000
RXN0-5243_Cyto	-1000000	1000000
RXN0-5260_Cyto	0	1000000
RXN0-5268_Cyto	0	1000000
RXN0-5330-(NAD)_Cyto	0	1000000
RXN0-5330-(NAD)_Mito	0	1000000
RXN0-5330-(NADP)_Cyto	0	1000000
RXN0-5330-(NADP)_Mito	0	1000000
RXN0-5363_Cyto	-1000000	1000000
RXN0-5364_Cyto	0	1000000
RXN0-5387_Cyto	-1000000	1000000
RXN0-5390_Cyto	0	1000000
RXN0-5391_Cyto	-1000000	1000000
RXN0-5393_Cyto	0	1000000
RXN0-5398_Cyto	-1000000	1000000
RXN0-5408_Cyto	0	1000000
RXN0-5473_Cyto	-1000000	1000000
RXN0-6491_Cyto	0	1000000
RXN0-742_Cyto	0	1000000
RXN0-743_Cyto	-1000000	1000000
RXN0-882_Plas	0	1000000
RXN0-884-(NAD)_Plas	0	1000000
RXN0-884-(NADP)_Plas	0	1000000
RXN0-901_Cyto	-1000000	1000000
RXN0-902_Cyto	0	1000000
RXN1A0-6310_Cyto	0	1000000
RXN1A0-6312_Cyto	-1000000	1000000
RXN1A0-6314_Cyto	0	1000000
RXN1A0-6318_Cyto	0	1000000
RXN1A0-6321_Cyto	0	1000000
RXN1A0-6322_Cyto	0	1000000
RXN1F-101_Cyto	0	1000000
RXN1F-10_Plas	0	1000000
RXN1F-143_Cyto	0	1000000
RXN1F-144_Cyto	0	1000000
RXN1F-146_Cyto	-1000000	1000000
RXN1F-148_Cyto	-1000000	1000000
RXN1F-150_Cyto	-1000000	1000000
RXN1F-151_Cyto	-1000000	1000000
RXN1F-155_Cyto	-1000000	1000000
RXN1F-160_Cyto	0	1000000
RXN1F-161_Cyto	0	1000000
RXN1F-162_Cyto	0	1000000
RXN1F-163_Cyto	-1000000	1000000
RXN1F-164_Cyto	0	1000000
RXN1F-165_Cyto	0	1000000
RXN1F-167_Cyto	0	1000000
RXN1F-168_Cyto	0	1000000
RXN1F-169_Cyto	0	1000000
RXN1F-170_Cyto	0	1000000
RXN1F-19_Cyto	0	1000000
RXN1F-20_Plas	0	1000000
RXN1F-28_Cyto	-1000000	1000000
RXN1F-357_Cyto	0	1000000
RXN1F-461_Cyto	0	1000000
RXN1F-66_Plas	-1000000	1000000
RXN1F-72_Plas	-1000000	1000000
RXN1F-775_Cyto	0	1000000
RXN1F-93_Cyto	0	1000000
RXN1F-99_Cyto	0	1000000
RXN1G-1435_Cyto	0	1000000
RXN1G-1436_Cyto	0	1000000
RXN1G-1437_Cyto	0	1000000
RXN1G-1438_Cyto	0	1000000
RXN1G-1439_Cyto	0	1000000
RXN3DJ-11417_Cyto	0	1000000
RXN3DJ-170_Cyto	0	1000000
RXN3O-102_Cyto	0	1000000
RXN3O-130_Cyto	-1000000	1000000
RXN3O-178_Cyto	0	1000000
RXN3O-1983_Cyto	0	1000000
RXN3O-203_Cyto	-1000000	1000000
RXN3O-218_Cyto	0	1000000
RXN3O-227_Cyto	0	1000000
RXN3O-4113_Cyto	0	1000000
RXN3O-504_Cyto	0	1000000
RXN490-3641_Cyto	0	1000000
RXN490-3650_Plas	0	1000000
RXN4FS-3_Cyto	0	1000000
RXN66-10_Cyto	0	1000000
RXN66-11_Cyto	0	1000000
RXN66-12_Cyto	0	1000000
RXN66-13_Cyto	0	1000000
RXN66-146_Cyto	0	1000000
RXN66-14_Cyto	0	1000000
RXN66-15-(NAD)_Cyto	-1000000	1000000
RXN66-15-(NADP)_Cyto	-1000000	1000000
RXN66-16-(NAD)_Cyto	-1000000	1000000
RXN66-16-(NADP)_Cyto	-1000000	1000000
RXN66-161_Cyto	0	1000000
RXN66-162_Cyto	0	1000000
RXN66-163_Cyto	0	1000000
RXN66-168_Cyto	0	1000000
RXN66-169_Cyto	0	1000000
RXN66-17-(NAD)_Cyto	-1000000	1000000
RXN66-17-(NADP)_Cyto	-1000000	1000000
RXN66-1_Cyto	0	1000000
RXN66-20-(NAD)_Cyto	-1000000	1000000
RXN66-20-(NADP)_Cyto	-1000000	1000000
RXN66-21-(NAD)_Cyto	-1000000	1000000
RXN66-21-(NADP)_Cyto	-1000000	1000000
RXN66-22-(NAD)_Cyto	-1000000	1000000
RXN66-22-(NADP)_Cyto	-1000000	1000000
RXN66-221_Cyto	0	1000000
RXN66-25_Cyto	-1000000	1000000
RXN66-26-(NAD)_Cyto	0	1000000
RXN66-26-(NADP)_Cyto	0	1000000
RXN66-27_Cyto	0	1000000
RXN66-281-(NAD)_Cyto	-1000000	1000000
RXN66-281-(NADP)_Cyto	-1000000	1000000
RXN66-28_Cyto	0	1000000
RXN66-303_Cyto	-1000000	1000000
RXN66-304_Cyto	-1000000	1000000
RXN66-305_Cyto	-1000000	1000000
RXN66-311-(NAD)_Cyto	-1000000	1000000
RXN66-311-(NADP)_Cyto	-1000000	1000000
RXN66-312-(NAD)_Cyto	-1000000	1000000
RXN66-312-(NADP)_Cyto	-1000000	1000000
RXN66-313-(NAD)_Cyto	-1000000	1000000
RXN66-313-(NADP)_Cyto	-1000000	1000000
RXN66-314_Cyto	0	1000000
RXN66-315-(NAD)_Cyto	-1000000	1000000
RXN66-315-(NADP)_Cyto	-1000000	1000000
RXN66-316-(NAD)_Cyto	-1000000	1000000
RXN66-316-(NADP)_Cyto	-1000000	1000000
RXN66-317-(NAD)_Cyto	-1000000	1000000
RXN66-317-(NADP)_Cyto	-1000000	1000000
RXN66-318-(NAD)_Cyto	-1000000	1000000
RXN66-318-(NADP)_Cyto	-1000000	1000000
RXN66-319_Cyto	0	1000000
RXN66-320_Cyto	-1000000	1000000
RXN66-321_Cyto	0	1000000
RXN66-323_Cyto	0	1000000
RXN66-3_Cyto	0	1000000
RXN66-3_Mito	0	1000000
RXN66-61_Cyto	0	1000000
RXN66-62_Cyto	0	1000000
RXN66-81_Cyto	0	1000000
RXN66-83_Cyto	0	1000000
RXN6666-2_Cyto	-1000000	1000000
RXN6666-4_Cyto	0	1000000
RXN6666-5_Cyto	0	1000000
RXN6666-6_Cyto	0	1000000
RXN6666-7_Cyto	0	1000000
RXN6666-9_Cyto	0	1000000
RXNN-404_Cyto	0	1000000
RXNQT-4141_Cyto	0	1000000
RXNQT-4142_Cyto	0	1000000
RXNQT-4305_Cyto	0	1000000
RXNQT-4314_Cyto	0	1000000
RXNQT-4315_Cyto	0	1000000
RXNQT-4316_Cyto	0	1000000
RXNQT-4317_Cyto	0	1000000
RXNQT-4318_Cyto	0	1000000
RXNQT-4357_Cyto	-1000000	1000000
S-ADENMETSYN-RXN_Cyto	0	1000000
S-ADENOSYLHOMOCYSTEINE-DEAMINASE-RXN_Cyto	-1000000	1000000
S-FORMYLGLUTATHIONE-HYDROLASE-RXN_Cyto	0	1000000
S-NORLAUDANOSOLINE-SYNTHASE-RXN_Cyto	0	1000000
SAICARSYN-RXN_Plas	-1000000	1000000
SAMDECARB-RXN_Cyto	-1000000	1000000
SAM_SHAC_Plas_tx	-1000000	1000000
[truncated: 175 more rows]

## Sheet: ReactionsOverlappingTSNE
Overlapping reactions with themselves:
[('TCM21_Day', 'TCM21_Night'), ('TCP26_Day', 'TCP26_Night'), ('R00415_c_Day', 'R00415_c_Night'), ('R01185_c_Day', 'R01185_c_Night'), ('R01900_x_Day', 'R01900_x_Night'), ('R01993_c_Day', 'R01993_c_Night'), ('R02017_c_Day', 'R02017_c_Night'), ('R02340_c_Day', 'R02340_c_Night'), ('R03045_c_Day', 'R03045_c_Night'), ('R03646_c_Day', 'R03646_c_Night'), ('R04440_c_Day', 'R04440_c_Night'), ('R06847_c_Day…
